# Supplementary material for: Long-read based assembly and synteny analysis of a reference Drosophila subobscura genome reveals signatures of structural evolution driven by inversions recombination-suppression effects
Source: BMC Genomics. 2019 Mar 18;20:223. doi: 10.1186/s12864-019-5590-8 (PMC6423853; doi:10.1186/s12864-019-5590-8)
Supplement: Supplementary file 2 — Table S2. Genetic markers used for validation, and physical anchoring, ordering and orientation of scaffolds. In total, 683 markers were considered, of which 621 were used. 62 markers were not used because they showed inconsistencies as to their localization with respect to markers from other studies and our own data. The MS Excel file contains eight spreadsheets, including one for this title, one for each of the five major pseudochromosomes (i.e., A, J, U, E and O), one with a summary, and one with the references for the marker data. For each pseudochromosome, markers are listed in column “A”, including used cytological (numbered, black), used linkage (numbered, blue), and nonused (nonnumbered, red) markers. For each marker, information relative to its name, cytological localization, authors, corresponding D. pseudoobscura “GA” gene model name, inconsistency where it applies, coordinates in the pseudochromosome, scaffold name, scaffold orientation and cytological span, and BLASTn statistics is provided in subsequent columns, from “B” to “Y”. Column “X” provides the number of used marker per scaffold. Alternating color in the background denotes different scaffolds. Cytological coordinates are always relative to the Kunze-Mühl and Müller [12] standard reference map. From the summary spreadsheet, most of the inconsistencies (72%) come from one (Laayouni et al. 2007) out of the total 26 cited works. Excluding that study, the total percent of inconsistencies is only 2.85% (i.e, 17 out of 638 markers). (XLSX 168 kb) [file 12864_2019_5590_MOESM2_ESM.xlsx]

## Sheet: Table S2 Title
	Table S2. Genetic markers used for validation, anchoring, ordering and orientation of scaffolds. In total, 683 markers were considered, of which 621 were used. 62 markers were not used because they showed inconsistencies as to their localization with respect to markers from other studies and our own data. The MS Excel file contains eight spreadsheets, including one for this title, one for each of…

## Sheet: Chr A
Number of marker	Marker	Chromosome	Cytological localization	Reference	Dpse\Gene	Inconsistencies	Marker start genomic coordinate	Marker end genomic coordinate	Scaffold	Orientation of the scaffold	Scaffold cytological span	Scaffold length	Scaffold start chromosome coordinate	Scaffold end chromosome coordinate	Alignment length (4)	Number of mismatches (5)	Number of gap openings (6)	Start of alignment on query (7)	End of alignment on query (8)	Bit score (12)	Evalue (11)	Percentage of identity (3)	Number of markers
	Grip84	ChrA	13B	Laayouni et al. 2007	Dpse\GA17771	Mapped to 13B by Laayouni et al. 2007	56506	56732	dsub_scaffold_62	(+)	1A-1B	428637	0	428637	1824	322	33	230	2008	1236	0	79.386	0
1	Gtpbp	ChrA	1B	Orengo et al. 2017	Dpse\GA15385		521108	522236	dsub_scaffold_270	(-)	1B	286132	428638	714770	1131	110	4	1623	2751	1454	0	89.92	1
									dsub_scaffold_288	(-)	1B	162606	714771	877377									0
	ade5	ChrA	5A	Laayouni et al. 2007	Dpse\GA17827	Mapped to 5A by Laayouni et al. 2007	977773	978725	dsub_scaffold_275	(-)	1C-2A	520627	877378	1398005	87	4	1	3524	3609	132	1.43e-29	94.253	8
2	DA_cm4	ChrA	1C/2A	Orengo et al. 2017	Dpse\GA17907		982728	979885	dsub_scaffold_275	(-)	1C-2A				2892	272	52	114	2974	3323	0	87.863
3	DA_cm4	ChrA	1C/2A	Orengo et al. 2017	Dpse\GA19944		983962	985768	dsub_scaffold_275	(-)	1C-2A				1832	197	40	736	2533	1910	0	86.026
4	CmL1	ChrA	2A	Orengo et al. 2017	Dpse\GA26182		1162381	1161328	dsub_scaffold_275	(-)	1C-2A				1078	83	29	7036	8097	1273	0	88.59
5	Cm	ChrA	2A/B	Orengo et al. 2017	Dpse\GA15778	Mapped to 2A/B (between DS09071_SP6 and CmR1) by Orengo et al. 2017	1206180	1204248	dsub_scaffold_275	(-)	1C-2A				2001	205	70	2	1970	1914	0	84.758
6	CmR0	ChrA	2A	Orengo et al. 2017	Dpse\GA17676		1212025	1210133	dsub_scaffold_275	(-)	1C-2A				1957	167	56	9	1921	1991	0	85.948
7	CmR1	ChrA	2A/B	Orengo et al. 2017	Dpse\GA13263	Mapped to 2A/B (between Cm and CmR5) by Orengo et al. 2017	1276541	1275490	dsub_scaffold_275	(-)	1C-2A				1063	81	45	4782	5753	856	0	82.785
8	DS04557_SP6 (Adar)	ChrA	2A	Segarra et al. 1995	Dpse\GA11711		1371654	1370483	dsub_scaffold_275	(-)	1C-2A				1196	216	51	9207	10353	540	7.17e-152	75.836
9	CmR5	ChrA	2A/B	Orengo et al. 2017	Dpse\GA11711		1371903	1370557	dsub_scaffold_275	(-)	1C-2A				1348	109	20	14151	15472	1711	0	89.911
10	DS09071_SP6	ChrA	2A	Segarra et al. 1995	Dpse\GA13958	Mapped to 2A (between DS04557_T7 and Cm) by Segarra et al. 1995	1661320	1662107	dsub_scaffold_286	(+)	2A-2B	387265	1398006	1785271	794	137	15	5433	6213	584	2.33e-165	80.353	2
11	Cyp4g1	ChrA	2B/C	Orengo et al. 2017	Dpse\GA17813	Mapped to 2B/C (between DA1p_ewg and Hsc70-3) by Orengo et al. 2017	1677047	1678820	dsub_scaffold_286	(+)	2A-2B				1785	121	4	1	1785	2555	0	92.605
12	yellow	ChrA	2B	Segarra et al. 1995	Dpse\GA17665		1803794	1802293	dsub_scaffold_61	(-)	2B-2C	428277	1785272	2213549	1523	159	33	3686	5177	1596	0	86.146	3
13	DA1p_ewg	ChrA	2B	Orengo et al. 2017	Dpse\GA16039		1951740	1953987	dsub_scaffold_61	(-)	2B-2C				2299	161	36	6	2282	2881	0	89.822
14	Hsc70-3	ChrA	2C	Orengo et al. 2017	Dpse\GA17988		2110043	2106619	dsub_scaffold_61	(-)	2B-2C				3473	218	65	2254	5658	4457	0	90.383
	Nipsnap	ChrA	11C	Laayouni et al. 2007	Dpse\GA21617	Mapped to 11C by Laayouni et al. 2007	2307686	2307717	dsub_scaffold_237	(+)	3A	797233	2213550	3010783	566	52	1	4200	4764	750	0	90.636	1
15	white	ChrA	3A	Segarra and Aguadé 1992	Dpse\GA27183		2817774	2820010	dsub_scaffold_237	(+)	3A				2320	238	97	7754	10004	1984	0	83.19
16	dsub11	ChrA	3B	Santos et al. 2010			3219552	3219128	dsub_scaffold_265	(-)	3B-3D	896667	3010784	3907451	441	3	2	1	441	697	0	95.692	3
17	DS06137_T7 (Mgl)	ChrA	3C	Segarra et al. 1995	Dpse\GA11430		3518735	3530209	dsub_scaffold_265	(-)	3B-3D				11612	1857	159	128590	140123	9766	0	82.156
18	dsub17	ChrA	3D	Santos et al. 2010			3734162	3733638	dsub_scaffold_265	(-)	3B-3D				538	8	4	1	525	784	0	93.68
19	CmR2 (Mur2B)	ChrA	4B	Orengo et al. 2017	Dpse\GA22995		4191594	4192064	dsub_scaffold_42	(-)	4A-4B	495605	3907452	4403057	471	74	0	10493	10963	460	7.88e-128	84.289	1
	hfw	ChrA	12A	Laayouni et al. 2007	Dpse\GA15922	Mapped to 12A by Laayouni et al. 2007	4201836	4201750	dsub_scaffold_42	(-)	4A-4B				1610	220	33	3578	5168	1445	0	83.354
	DS04557_T7	ChrA	2A	Segarra et al. 1995	Dpse\GA22994	Mapped to 2A (between DS04557_SP6 and DS09071_SP6) by Segarra et al. 1995	4328120	4331477	dsub_scaffold_42	(-)	4A-4B				3447	534	79	1	3393	2483	0	80.36
20	RpS6_6	ChrA	4B	Orengo et al. 2017	Dpse\GA12845		4578066	4577150	dsub_scaffold_218	(-)	4B-4D	771830	4403058	5174888	928	77	11	33	953	1171	0	89.763	7
21	DAmarf_4	ChrA	4B	Orengo et al. 2017	Dpse\GA21908		4637713	4635413	dsub_scaffold_218	(-)	4B-4D				771	103	13	94	810	1033	0	79.118
22	DAmarf_4	ChrA	4B	Orengo et al. 2017	Dpse\GA18417		4641490	4639872	dsub_scaffold_218	(-)	4B-4D				1645	182	40	55	1648	1531	0	84.255
23	DS04942_SP6	ChrA	4B	Segarra et al. 1995	Dpse\GA11804		4642381	4645603	dsub_scaffold_218	(-)	4B-4D				3327	258	150	81	3224	2859	0	83.619
24	DA_cm1	ChrA	4C/D	Orengo et al. 2017	Dpse\GA21445		4942117	4941452	dsub_scaffold_218	(-)	4B-4D				690	72	14	23	710	708	0	85.797
25	DA_cm1	ChrA	4C/D	Orengo et al. 2017	Dpse\GA26137		4942489	4945349	dsub_scaffold_218	(-)	4B-4D				2886	236	60	137	2926	3240	0	87.63
26	Ost48	ChrA	4D	Orengo et al. 2017	Dpse\GA21484		4952913	4951360	dsub_scaffold_218	(-)	4B-4D				1562	141	6	32	1591	2039	0	90.333
	Trxr-1	ChrA	9B	Laayouni et al. 2007	Dpse\GA15270	Mapped to 9B by Laayouni et al. 2007	5261437	5259857	dsub_scaffold_63	(+)	5A	374324	5174889	5549213	719	111	26	1916	2618	532	7.74e-150	80.668	2
27	sni	ChrA	5A	Orengo et al. 2017	Dpse\GA10672		5264456	5265281	dsub_scaffold_63	(+)	5A				829	92	11	1853	2671	937	0	87.334
28	Zeste	ChrA	5A	Segarra and Aguadé 1992	Dpse\GA22385		5302624	5303652	dsub_scaffold_63	(+)	5A				344	14	3	40	331	418	2.5e-129	80.523
	CDC45L	ChrA	10D	Laayouni et al. 2007	Dpse\GA17594	Mapped to 10D by Laayouni et al. 2007	5909311	5907497	dsub_scaffold_220	(+)	5B	751032	5549214	6300246	32	0	0	326	357	60.2	5.44e-08	100	1
29	CDC45L	ChrA	5B	Orengo et al. 2017	Dpse\GA17594		5909540	5907495	dsub_scaffold_220	(+)	5B				2065	194	24	1	2048	2507	0	88.862
	dsub37	ChrA	6B	Santos et al. 2010		Mapped to 6B by Santos et al. 2010	6392032	6392651	dsub_scaffold_48	(-)	5C-6A	1077607	6300247	7377854	622	13	4	1	610	998	0	95.659	2
30	Sta	ChrA	5C	Orengo et al. 2017	Dpse\GA13249		6484178	6482682	dsub_scaffold_48	(-)	5C-6A				1510	92	23	2	1480	1995	0	90.993
31	sqh	ChrA	6A	Orengo et al. 2017	Dpse\GA17546		6837386	6838934	dsub_scaffold_48	(-)	5C-6A				1575	95	53	832	2319	1652	0	86.794
									dsub_scaffold_59	(-)	6C-6D	585058	7377855	7962913									0
32	RpS6Yp3_2a	ChrA	7A	Orengo et al. 2017	Dpse\GA16538		7971550	7970363	dsub_scaffold_43	(-)	7A-7B	313280	7962914	8276194	1198	140	18	299	1478	1256	0	85.977	5
33	RpS6Yp3_2a	ChrA	7A	Orengo et al. 2017	Dpse\GA27913		7971884	7976035	dsub_scaffold_43	(-)	7A-7B				4211	407	79	7	4143	4662	0	87.176
34	RpS6_2	ChrA	7A/B	Orengo et al. 2017	Dpse\GA16331		7996118	7992019	dsub_scaffold_43	(-)	7A-7B				4158	557	95	104	4174	3655	0	83.117
35	RpS6_2	ChrA	7A/B	Orengo et al. 2017	Dpse\GA11617		7998073	7998950	dsub_scaffold_43	(-)	7A-7B				878	66	4	1628	2498	1210	0	91.686
36	vermilion	ChrA	7A	Segarra and Aguadé 1992	Dpse\GA15272		8039830	8040847	dsub_scaffold_43	(-)	7A-7B				1019	110	9	994	1998	1175	0	87.733
37	elav	ChrA	7B	Orengo et al. 2017	Dpse\GA18065		8326700	8330413	dsub_scaffold_46	(-)	7B-7D	630707	8276195	8906902	3800	247	96	3063	6755	4401	0	88.421	7
38	Sas10	ChrA	7B	Orengo et al. 2017	Dpse\GA18026		8384664	8386077	dsub_scaffold_46	(-)	7B-7D				1418	126	19	8	1392	1681	0	88.505
39	feo	ChrA	7C	Orengo et al. 2017	Dpse\GA10841		8410770	8412933	dsub_scaffold_46	(-)	7B-7D				2169	247	24	371	2506	2392	0	86.86
40	DS05945_T7	ChrA	7C	Segarra et al. 1995	Dpse\GA22743		8674793	8675686	dsub_scaffold_46	(-)	7B-7D				894	154	0	1557	2450	798	0	82.774
	DS06329_T7	ChrA	16B	Segarra et al. 1995	Dpse\GA22746	Mapped to 16B (between Ranbp and RNA D) by Segarra et al. 1995	8744387	8745536	dsub_scaffold_46	(-)	7B-7D				1161	176	71	41538	42580	335	1.23e-89	73.73
41	Yp3	ChrA	7D	Orengo et al. 2017	Dpse\GA10778		8816791	8815301	dsub_scaffold_46	(-)	7B-7D				1504	135	27	4	1481	1777	0	88.431
42	Yp3L1a	ChrA	7D	Orengo et al. 2017	Dpse\GA26665		8840332	8843241	dsub_scaffold_46	(-)	7B-7D				2950	247	78	19884	22703	2981	0	85.864
43	dod	ChrA	7D	Orengo et al. 2017	Dpse\GA14299	Mapped to 7D (between Yp3 and Yp3L1A) by Orengo et al. 2017	8875126	8874400	dsub_scaffold_46	(-)	7B-7D				731	61	18	95	806	863	0	88.509
44	RpS6Yp3_12	ChrA	7D/8A	Orengo et al. 2017	Dpse\GA13261		8934593	8936148	dsub_scaffold_242	(-)	8A-8B	600550	8906903	9507453	1563	191	19	60	1608	1622	0	85.733	4
45	RpS6Yp3_12	ChrA	7D/8A	Orengo et al. 2017	Dpse\GA13271		8937674	8937076	dsub_scaffold_242	(-)	8A-8B				605	77	10	3	596	580	1.75e-165	84.463
46	RpS6	ChrA	8A	Orengo et al. 2017	Dpse\GA10657		9036807	9035561	dsub_scaffold_242	(-)	8A-8B				1256	115	18	4	1238	1489	0	88.455
47	RpS6_1	ChrA	8A	Orengo et al. 2017	Dpse\GA27851		9061574	9062086	dsub_scaffold_242	(-)	8A-8B				2100	192	45	21099	23166	2329	0	87.286
48	DS08778_SP6 (neto)	ChrA	8C	Segarra et al. 1995	Dpse\GA17033		9564316	9564472	dsub_scaffold_41	(+)	8C-8D	470722	9507454	9978176	157	10	0	51503	51659	235	2.15e-59	93.631	16
49	Usp7_8	ChrA	8C	Orengo et al. 2017	Dpse\GA13935		9591864	9592247	dsub_scaffold_41	(+)	8C-8D				391	49	10	1	378	322	2.2e-87	82.353
50	Usp7_7	ChrA	8C/D	Orengo et al. 2017	Dpse\GA11215		9615346	9614354	dsub_scaffold_41	(+)	8C-8D				1078	101	54	160	1229	830	0	82.004
51	Usp7_6a	ChrA	8C/D	Orengo et al. 2017	Dpse\GA26937		9620518	9620129	dsub_scaffold_41	(+)	8C-8D				130	46	0	1	130	156	1.65e-45	64.615
52	Usp7_6a	ChrA	8C/D	Orengo et al. 2017	Dpse\GA28853		9622267	9621869	dsub_scaffold_41	(+)	8C-8D				133	53	1	1	132	160	1.81e-46	59.398
53	Usp7_6	ChrA	8C/D	Orengo et al. 2017	Dpse\GA26942		9634421	9635239	dsub_scaffold_41	(+)	8C-8D				866	93	38	1	852	689	0	82.217
	up	ChrA	7B	Laayouni et al. 2007	Dpse\GA28846	Mapped to 7B by Laayouni et al. 2007	9650301	9649562	dsub_scaffold_41	(+)	8C-8D				201	26	0	2035	2235	228	1.81e-58	87.065
54	Usp7_5	ChrA	8C/D	Orengo et al. 2017	Dpse\GA22139	Mapped to 8C/D (between Usp7_4 and DAUsp7_2) by Orengo et al. 2017	9669121	9666931	dsub_scaffold_41	(+)	8C-8D				2231	378	40	10	2217	1618	0	80.233
55	Usp7_4	ChrA	8C/D	Orengo et al. 2017	Dpse\GA13239		9706486	9705451	dsub_scaffold_41	(+)	8C-8D				1042	80	19	1	1020	1301	0	89.635
56	Usp7_4	ChrA	8C/D	Orengo et al. 2017	Dpse\GA13663		9708641	9707419	dsub_scaffold_41	(+)	8C-8D				1253	149	36	1	1232	1158	0	84.038
57	DAUsp7_2	ChrA	8D	Orengo et al. 2017	Dpse\GA12954		9747313	9743679	dsub_scaffold_41	(+)	8C-8D				3736	348	145	159	3734	3284	0	83.699
58	Usp7_3	ChrA	8D	Orengo et al. 2017	Dpse\GA15140		9754675	9757969	dsub_scaffold_41	(+)	8C-8D				3395	371	102	2085	5416	3160	0	84.271
59	dsub76	ChrA	8B	Santos et al. 2010			9827660	9828149	dsub_scaffold_41	(+)	8C-8D				512	1	11	1	511	791	0	95.312
60	p236	ChrA	8D	Nobrega et al. 2008	Dpse\GA10762		9846358	9844970	dsub_scaffold_41	(+)	8C-8D				1435	132	87	22210	23533	904	0	79.861
61	DXp90c	ChrA	8D	Orengo et al. 2017	Dpse\GA28722	Mapped to 8D (between DXp90a and p90) by Orengo et al. 2017	9874088	9873215	dsub_scaffold_41	(+)	8C-8D				923	99	45	5673	6564	640	0	80.607
62	DXp90a	ChrA	8D	Orengo et al. 2017	Dpse\GA28716	Mapped to 8D (between Usp7_3 and DXp90c) by Orengo et al. 2017	9887517	9885614	dsub_scaffold_41	(+)	8C-8D				1915	226	13	1	1906	2156	0	87.154
63	p90 (r)	ChrA	8D	Orengo et al. 2017	Dpse\GA14996	Mapped to 8D (between DXp90c and p236) by Orengo et al. 2017	9897506	9900912	dsub_scaffold_41	(+)	8C-8D				3427	589	37	1890	5290	2769	0	81.471
64	dsub45	ChrA	8E	Santos et al. 2010			10177041	10177468	dsub_scaffold_56	(+)	8E-9A	962432	9978177	10940609	432	4	3	18	446	730	0	97.454	3
65	dsub05	ChrA	8E	Santos et al. 2010			10251703	10251906	dsub_scaffold_56	(+)	8E-9A				204	1	0	200	403	372	8.03e-103	99.51
66	DAUsp7_1	ChrA	9A	Orengo et al. 2017	Dpse\GA17464		10415243	10418385	dsub_scaffold_56	(+)	8E-9A				3163	189	32	357	3481	4420	0	92.191
									dsub_scaffold_65	(-)	9A/B	310230	10940610	11250840									0
67	Mec2	ChrA	9B	Orengo et al. 2017	Dpse\GA20495		11321212	11319946	dsub_scaffold_70	(-)	9B-9C	170827	11250841	11421668	1277	133	32	1276	2515	1317	0	85.904	1
									dsub_scaffold_47	(+)	9C	152518	11421669	11574187									0
									dsub_scaffold_146	(+)	9C	18486	11574188	11592674									0
68	p150 (Nost)	ChrA	9C	Nobrega et al. 2008	Dpse\GA23051		11374678	11371299	dsub_scaffold_8	(-)	9C-16D	11265230	11592675	22857905	3414	351	61	19253	22594	3675	0	86.614	56
69	dsub66	ChrA	9B	Santos et al. 2010			11408618	11409289	dsub_scaffold_8	(-)	9C-16D				696	21	18	1	683	944	0	91.667
70	DS05996_T7 (NetA)	ChrA	9C	Segarra et al. 1995	Dpse\GA23302		11943534	11943101	dsub_scaffold_8	(-)	9C-16D				441	59	21	43116	43531	281	1.67e-73	79.365
71	DS05996_SP6 (NetB)	ChrA	9C	Segarra et al. 1995	Dpse\GA29267		12095676	12094799	dsub_scaffold_8	(-)	9C-16D				907	162	29	1406	2295	481	1.95e-133	77.067
72	DS01535_SP6 (Cyp28c1)	ChrA	9D	Segarra et al. 1995	Dpse\GA15114		1723130	1723771	dsub_scaffold_8	(-)	9C-16D				214	10	2	177	363	347	1.87e-172	82.71
73	RpII215	ChrA	10A	Segarra and Aguadé 1992	Dpse\GA13798		12465187	12469760	dsub_scaffold_8	(-)	9C-16D				4582	670	21	1035	5599	4588	0	84.832
74	sex-lethal	ChrA	10B	Penalva et al.1996	Dpse\GA22653		12513319	12512821	dsub_scaffold_8	(-)	9C-16D				507	54	18	11953	12440	462	2.62e-128	84.024
75	p90e	ChrA	10A	Orengo et al. 2017	Dpse\GA11003	Mapped to 10A (between DS01535_T7 and Rpll215) by Orengo et al. 2017	12592327	12590650	dsub_scaffold_8	(-)	9C-16D				1684	134	13	7	1678	2252	0	90.974
	Cklalpha	ChrA	3D	Laayouni et al. 2007	Dpse\GA15193	Mapped to 3D by Laayouni et al. 2007	12654041	12654979	dsub_scaffold_8	(-)	9C-16D				769	63	45	7028	7760	651	0	83.355
76	Pros45	ChrA	10B	Orengo et al. 2017	Dpse\GA13327		12806834	12805698	dsub_scaffold_8	(-)	9C-16D				379	13	1	38	405	650	0	93.668
77	DAmarf_1	ChrA	10B	Orengo et al. 2017	Dpse\GA22639	Mapped to 10B (between Rpll215 and sex-lethal) by Orengo et al. 2017	12878359	12877110	dsub_scaffold_8	(-)	9C-16D				1323	201	59	103	1382	580	1.85e-164	76.039
78	RpS6_8	ChrA	10C	Orengo et al. 2017	Dpse\GA10802		13142435	13138131	dsub_scaffold_8	(-)	9C-16D				4373	480	72	112	4416	4538	0	85.914
79	RpS6_8	ChrA	10C	Orengo et al. 2017	Dpse\GA22141		13142773	13145517	dsub_scaffold_8	(-)	9C-16D				2769	250	65	124	2797	2959	0	86.674
80	DS06474_SP6	ChrA	10D	Segarra et al. 1995	Dpse\GA23109		13320545	13321463	dsub_scaffold_8	(-)	9C-16D				934	160	42	74612	75479	315	2.51e-83	74.197
81	p125	ChrA	11A	Nobrega et al. 2008	Dpse\GA22357		13677571	13676235	dsub_scaffold_8	(-)	9C-16D				1409	125	79	28862	30203	1011	0	81.263
82	DS05417_SP6 (nej)	ChrA	11C	Segarra et al. 1995	Dpse\GA13644		13823979	13825194	dsub_scaffold_8	(-)	9C-16D				1294	227	59	5421	6683	427	8.79e-118	74.034
83	RpS6Yp3_11	ChrA	11B	Orengo et al. 2017	Dpse\GA28280	Mapped to 11B (between p125 and forked) by Orengo et al. 2017	14078031	14076945	dsub_scaffold_8	(-)	9C-16D				1097	75	11	928	2004	1417	0	90.428
	Fim	ChrA	13E	Laayouni et al. 2007	Dpse\GA21237	Mapped to 13E by Laayouni et al. 2007	14103749	14104875	dsub_scaffold_8	(-)	9C-16D				492	85	4	1878	2363	399	6.9e-110	81.504
84	forked	ChrA	11B	Segarra and Aguadé 1992	Dpse\GA18871	Mapped to 11B (between RpS6Yp3_11 and DS05417_SP6) by Orengo et al. 2017	14116024	14115473	dsub_scaffold_8	(-)	9C-16D				552	70	13	46475	47006	503	3.16e-140	83.696
	l(1)G0003	ChrA	8A	Laayouni et al. 2007	Dpse\GA19718	Mapped to 8A by Laayouni et al. 2007	14443767	14867518	dsub_scaffold_8	(-)	9C-16D				940	123	15	1613	2533	926	0	84.787
	Ubc-E2H	ChrA	9A	Laayouni et al. 2007	Dpse\GA15327	Mapped to 9A by Laayouni et al. 2007	14593864	14594429	dsub_scaffold_8	(-)	9C-16D				971	172	13	1581	2550	717	0	80.33
85	p275	ChrA	12A	Nobrega et al. 2008	Dpse\GA22826		14867674	14867518	dsub_scaffold_8	(-)	9C-16D				158	7	7	4309	4453	163	7.94e-39	86.709
86	p275	ChrA	12A	Nobrega et al. 2008	Dpse\GA22891		14964443	14964814	dsub_scaffold_8	(-)	9C-16D				373	32	9	25874	26233	422	6.42e-116	87.668
87	Marf_A2	ChrA	12C	Orengo et al. 2017	Dpse\GA14010		15563144	15565077	dsub_scaffold_8	(-)	9C-16D				1974	205	57	15263	17159	1753	0	83.688
88	Marf_A1	ChrA	12C	Orengo et al. 2017	Dpse\GA17725		15580266	15581710	dsub_scaffold_8	(-)	9C-16D				1451	109	21	7585	9011	1882	0	90.42
89	Marf	ChrA	12C	Orengo et al. 2017	Dpse\GA17739		15601110	15602300	dsub_scaffold_8	(-)	9C-16D				1208	104	14	2536	3740	1526	0	89.735
90	Marf_B1d	ChrA	12C	Orengo et al. 2017	Dpse\GA15368		15607300	15610685	dsub_scaffold_8	(-)	9C-16D				3417	185	81	1	3284	4226	0	89.786
91	MarfB1_C2 (FucT6)	ChrA	12C/D	Orengo et al. 2017	Dpse\GA15369		15613973	15615740	dsub_scaffold_8	(-)	9C-16D				1808	159	23	1188	2981	2109	0	88.219
	PhKgamma	ChrA	8C	Laayouni et al. 2007	Dpse\GA14880	Mapped to 8C by Laayouni et al. 2007	15626133	15625427	dsub_scaffold_8	(-)	9C-16D				1128	136	2	12884	14010	1317	0	87.766
92	Marf_B1a	ChrA	12D	Orengo et al. 2017	Dpse\GA14880		15626568	15624872	dsub_scaffold_8	(-)	9C-16D				1794	166	66	1525	3272	1469	0	82.776
93	Marf_B1	ChrA	12D	Orengo et al. 2017	Dpse\GA19563		15640255	15641279	dsub_scaffold_8	(-)	9C-16D				1047	88	37	10818	11831	1090	0	86.342
94	DAp90d	ChrA	12D/13A	Orengo et al. 2017	Dpse\GA18178		15885375	15881313	dsub_scaffold_8	(-)	9C-16D				4128	344	176	18	3847	3371	0	82.873
95	DAp90d	ChrA	12D/13A	Orengo et al. 2017	Dpse\GA22144		15885816	15887052	dsub_scaffold_8	(-)	9C-16D				1246	101	14	145	1380	1618	0	90.369
96	Usp7_B2	ChrA	13A	Orengo et al. 2017	Dpse\GA27025		15913629	15910271	dsub_scaffold_8	(-)	9C-16D				3615	233	195	10	3479	2793	0	82.462
97	regucalcin	ChrA	12A	Arboleda-Bustos 2008	Dpse\GA14770		15916813	15917799	dsub_scaffold_8	(-)	9C-16D				329	44	1	15	319	535	1.79e-174	79.331
98	Usp7	ChrA	12D	Orengo et al. 2017	Dpse\GA13337	Mapped to 12D (between Marf_B1 and DAp90D) by Orengo et al. 2017	15927156	15924927	dsub_scaffold_8	(-)	9C-16D				2244	417	34	2510	4724	1555	0	79.501
99	Usp7_A1	ChrA	12C	Orengo et al. 2017	Dpse\GA16124	Mapped to 12C (between Marf_B1d and MarfB1_C2) by Orengo et al. 2017	15937653	15935886	dsub_scaffold_8	(-)	9C-16D				1811	125	39	965	2731	2089	0	88.294
100	Usp7_A2	ChrA	13A	Orengo et al. 2017	Dpse\GA17638		15956643	15957625	dsub_scaffold_8	(-)	9C-16D				997	93	31	1	952	944	0	84.754
101	λPgd	ChrA	13A	Segarra and Aguadé 1992	Dpse\GA17642		15959058	15957838	dsub_scaffold_8	(-)	9C-16D				1222	170	2	2034	3254	1303	0	85.925
	rad	ChrA	12B	Orengo et al. 2017	Dpse\GA22291	Mapped to 12B (between p275 and Marf_A2) by Orengo et al. 2017	16293143	16293765	dsub_scaffold_8	(-)	9C-16D				623	58	0	86168	86790	830	0	90.69
102	SesB	ChrA	13A	Orengo et al. 2017	Dpse\GA14229	Mapped to 13A (between Usp7_A2 and ric8a) by Orengo et al. 2017	16356483	16354518	dsub_scaffold_8	(-)	9C-16D				1993	135	59	4361	6289	2344	0	88.66
103	ric8a	ChrA	13A	Orengo et al. 2017	Dpse\GA13961	Mapped to 13A (between SesB and λPgd) by Orengo et al. 2017	16447416	16449214	dsub_scaffold_8	(-)	9C-16D				1805	152	6	1	1794	2381	0	90.637
104	VhaAc39	ChrA	13C	Orengo et al. 2017	Dpse\GA15530		16913428	16915201	dsub_scaffold_8	(-)	9C-16D				1813	108	61	390	2122	1980	0	87.479
105	RpS6Yp3_13b	ChrA	13E	Orengo et al. 2017	Dpse\GA19537		17123687	17122547	dsub_scaffold_8	(-)	9C-16D				1150	148	23	30	1146	1033	0	83.478
106	RpS6Yp3_13b	ChrA	13E	Orengo et al. 2017	Dpse\GA18536		17123812	17124906	dsub_scaffold_8	(-)	9C-16D				1101	121	7	173	1265	1273	0	87.738
107	RpS6Yp3_13a	ChrA	13E	Orengo et al. 2017	Dpse\GA19379	Mapped to 13E (between l(1)G0 and RpS6Yp3_13a) by Orengo et al. 2017	17133540	17130984	dsub_scaffold_8	(-)	9C-16D				2594	235	32	1	2579	3153	0	88.936
108	RpS6Yp3_13a	ChrA	13E	Orengo et al. 2017	Dpse\GA19369		17136609	17134328	dsub_scaffold_8	(-)	9C-16D				2297	186	48	3157	5395	2739	0	88.724
109	RpS6Yp3_13	ChrA	13D/E	Orengo et al. 2017	Dpse\GA12236	Mapped to 13D/E (between usp and l(1)GO) by Orengo et al. 2017	17153695	17152609	dsub_scaffold_8	(-)	9C-16D				1102	147	15	211	1303	1066	0	84.483
110	RpS6Yp3_13	ChrA	13D/E	Orengo et al. 2017	Dpse\GA12233		17156301	17156808	dsub_scaffold_8	(-)	9C-16D				508	42	9	12	500	582	3.91e-166	87.992
111	RpS6Yp3_14	ChrA	14A	Orengo et al. 2017	Dpse\GA20547		17221081	17219481	dsub_scaffold_8	(-)	9C-16D				1637	127	42	42538	44129	1796	0	87.294
112	usp	ChrA	13D	Orengo et al. 2017	Dpse\GA18146	Mapped to 13D (between λPgd and RpS6Yp3_13) by Orengo et al. 2017	17436556	17438744	dsub_scaffold_8	(-)	9C-16D				2215	126	30	1	2171	2940	0	91.151
113	DSO1481_T7 (Tbh)	ChrA	13E	Segarra et al. 1995	Dpse\GA22782		17666954	17667316	dsub_scaffold_8	(-)	9C-16D				364	55	2	27972	28334	355	6.17e-96	84.341
114	l(1)G0	ChrA	13E	Orengo et al. 2017	Dpse\GA15301	Mapped to 13E (between RpS6Yp3_13 and RpS6Yp3_13a) by Orengo et al. 2017	17589920	17586576	dsub_scaffold_8	(-)	9C-16D				3512	341	158	52	3428	2645	0	81.691
	Marf_B1	ChrA	12D	Orengo et al. 2017	Dpse\GA20849	Mapped to 12D by Orengo et al. 2017	17683867	17688232	dsub_scaffold_8	(-)	9C-16D				4472	346	140	1103	5382	4416	0	85.599
115	cut	ChrA	14B	Segarra and Aguadé 1992	Dpse\GA23816		18178825	18175105	dsub_scaffold_8	(-)	9C-16D				3763	271	69	66137	69806	4575	0	89.211
116	Dok	ChrA	14B	Orengo et al. 2017	Dpse\GA15227	Mapped to 14B (between RpS6Yp3_14 and cut) by Orengo et al. 2017	18549404	18547851	dsub_scaffold_8	(-)	9C-16D				1578	106	9	2289	3861	2139	0	91.445
117	CmR7	ChrA	15A	Orengo et al. 2017	Dpse\GA13266		18959691	18961926	dsub_scaffold_8	(-)	9C-16D				2305	233	68	393	2653	2235	0	84.989
118	CmR6	ChrA	15A	Orengo et al. 2017	Dpse\GA13257		18972531	18971075	dsub_scaffold_8	(-)	9C-16D				1487	145	28	29349	30812	1600	0	86.685
119	DA_cm5	ChrA	15A	Orengo et al. 2017	Dpse\GA14309	Mapped to 15A (between cut and CmR7) by Orengo et al. 2017	19453703	19456142	dsub_scaffold_8	(-)	9C-16D				2453	228	27	19	2435	2950	0	88.708
	Rab35	ChrA	7D	Laayouni et al. 2007	Dpse\GA21885	Mapped to 7D by Laayouni et al. 2007	19487286	19487486	dsub_scaffold_8	(-)	9C-16D				882	123	23	7236	8101	760	0	82.766
120	Nep3	ChrA	15A/B	Orengo et al. 2017	Dpse\GA21880		19648743	19646113	dsub_scaffold_8	(-)	9C-16D				2686	314	56	6715	9370	2671	0	85.145
121	Jafrac1	ChrA	15E	Orengo et al. 2017	Dpse\GA14060		20821405	20823103	dsub_scaffold_8	(-)	9C-16D				1737	125	68	54	1699	1681	0	85.377
	DS01535_T7 (Sclp)	ChrA	9D	Segarra et al. 1995	Dpse\GA15374	Mapped to 9D (between DS01535_SP6 and p90e) by Segarra et al. 1995	21607407	21607380	dsub_scaffold_8	(-)	9C-16D				28	0	0	807	834	52.8	1.33e-05	100
	LIMK1	ChrA	10A	Laayouni et al. 2007	Dpse\GA14953	Mapped to 10A by Laayouni et al. 2007	21728767	21728276	dsub_scaffold_8	(-)	9C-16D				227	39	0	3963	4189	204	4.71e-51	82.819
122	Ranbp	ChrA	16B	Orengo et al. 2017	Dpse\GA11496		22072683	22076454	dsub_scaffold_8	(-)	9C-16D				3781	226	10	753	4509	5517	0	93.15
123	RNA D	ChrA	16C	Cirera et al. 1995	Dpse\GA22787		22435121	22437454	dsub_scaffold_8	(-)	9C-16D				2344	155	82	37	2223	2390	0	86.263

## Sheet: Chr J
Number of marker	Marker	Chromosome	Cytological localization	Reference	Dpse\Gene	Inconsistencies	Marker start genomic coordinate	Marker end genomic coordinate	Scaffold	Orientation of the scaffold	Scaffold cytological span	Scaffold length	Scaffold start chromosome coordinate	Scaffold end chromosome coordinate	Alignment length (4)	Number of mismatches (5)	Number of gap openings (6)	Start of alignment on query (7)	End of alignment on query (8)	Bit score (12)	Evalue (11)	Percentage of identity (3)	Number of markers
									dsub_scaffold_233	(+)	17A-17B	382949	0	382949									0
									dsub_scaffold_232	(-)	17B-18C	1848194	382950	2231144									0
124	Hsp83	ChrJ	18C	Segarra et al. 1996	Dpse\ GA11622		2846594	2849347	dsub_scaffold_38	(-)	18C-19A	1510877	2231145	3742022	2778	161	24	972	3728	3947	0	92.585	4
125	p175	ChrJ	18D	Pratdesaba et al. 2015			3166323	3167946	dsub_scaffold_38	(-)	18C-19A				1624	2	1	1	1623	2981	0	99.815
126	Est-3	ChrJ		Loukas et al. 1979; Pinsker and Sperlich 1984			3209024	3210678	dsub_scaffold_38	(-)	18C-19A				1659	218	6	16	1671	1810	0	86.438
127	Est-5	ChrJ	19A	Loukas et al. 1979; Segarra et al. 1996	Dpse\GA14349		3208968	3210678	dsub_scaffold_38	(-)	18C-19A				1715	223	8	1	1706	1847	0	86.239
									dsub_scaffold_256	(-)	19B	510619	3742023	4252642									0
128	dsub23	ChrJ	19D	Santos et al. 2010			4696902	4697538	dsub_scaffold_255	(+)	19B	699143	4252643	4951786	637	18	11	1	626	1018	0	95.447	1
									dsub_scaffold_30	(-)	19C	162990	4951787	5114777									0
	rols	ChrJ	22C	Laayouni et al. 2007	Dpse\GA16675	Mapped to 22C by Laayouni et al. 2007	6134213	6130872	dsub_scaffold_2	(+)	19D-33B	15119984	5114778	20234762	1127	111	5	342	1464	1925	0	88.642	32
	LanB2	ChrJ	26C	Laayouni et al. 2007	Dpse\GA17375	Mapped to 26C by Laayouni et al. 2007	6282080	6285139	dsub_scaffold_2	(+)	19D-33B				1020	96	2	358	1357	1848	0	88.627
129	dsub16	ChrJ	21C	Santos et al. 2010			6668762	6668353	dsub_scaffold_2	(+)	19D-33B				411	5	1	71		725	0	98.54
130	dsub18	ChrJ	21C	Santos et al. 2010			6821639	6821231	dsub_scaffold_2	(+)	19D-33B				425	2	2	1	424	664	0	95.529
	DSO4779_T7	ChrJ	8E	Segarra et al. 1995; Orengo et al. 2017	Dmel\CR46216	Mapped to 8E but located on ChrJ in Dmel and this Dsub assembly.	5710226	5710274	dsub_scaffold_2	(+)	19D-33B				50	2	1	756	805	75	7.16e-13	94
131	p221	ChrJ	23C	Pratdesaba 2014			7779451	7780584	dsub_scaffold_2	(+)	19D-33B				1160	225	36	1453	2588	573	2.06e-162	76.293
	bc10	ChrJ	20E	Laayouni et al. 2007	Dpse\GA18490	Mapped to 20E in Laayouni et al. 2007	8466693	8466929	dsub_scaffold_2	(+)	19D-33B				79	4	0	1	79	157	1.55e-46	94.937
132	dsub59	ChrJ	23D	Santos et al. 2010			8904270	8904091	dsub_scaffold_2	(+)	19D-33B				186	6	1	1	186	272	0	93.548
133	p174	ChrJ	24A	Pratdesaba 2014			9872651	9872812	dsub_scaffold_2	(+)	19D-33B				166	18	10	2584	2736	97.1	5.45e-19	78.916
134	p39	ChrJ	24A	Pratdesaba 2014			10039838	10039900	dsub_scaffold_2	(+)	19D-33B				63	1	1	1870	1930	99	9.51e-20	95.238
	MTF-1	ChrJ	35A	Laayouni et al. 2007	Dpse\GA17655	Mapped to 35A in Laayouni et al. 2007	10486173	10485037	dsub_scaffold_2	(+)	19D-33B				387	73	4	190	565	525	9.81e-175	76.227
135	dsub69	ChrJ	24D	Santos et al. 2010			10613728	10613159	dsub_scaffold_2	(+)	19D-33B				583	19	12	1	566	780	0	91.595
136	p222	ChrJ	24D	Pratdesaba 2014			10538746	10539017	dsub_scaffold_2	(+)	19D-33B				272	36	0	3798	4069	303	2.99e-81	86.765
	trc	ChrJ	22E	Laayouni et al. 2007	Dpse\GA21227	Mapped to 22E in Laayouni et al. 2007	10925710	10925048	dsub_scaffold_2	(+)	19D-33B				221	3	1	230	428	408	2.31e-165	88.688
137	dsub74	ChrJ	25B	Santos et al. 2010			10979214	10978489	dsub_scaffold_2	(+)	19D-33B				731	16	15	1	718	1151	0	95.349
138	p148	ChrJ	25D	Pratdesaba et al. 2015			11436285	11439461	dsub_scaffold_2	(+)	19D-33B				3182	36	10	1	3171	5574	0	98.366
139	p237	ChrJ	26A	Pratdesaba et al. 2015			11537444	11539735	dsub_scaffold_2	(+)	19D-33B				2296	28	8	1	2287	4000	0	98.214
	p32096	ChrJ	21C	Pratdesaba et al. 2015		Mapped to 21C by Pratdesaba et al. 2015	11699752	11701001	dsub_scaffold_2	(+)	19D-33B				1264	13	3	392	1655	2172	0	97.864
140	p215	ChrJ	26C	Pratdesaba et al. 2015			11900415	11902409	dsub_scaffold_2	(+)	19D-33B				2008	16	4	1	2008	3535	0	98.556
141	Hsp27	ChrJ	27A	Segarra et al. 1996	Dpse\GA18205 and Dpse\GA28726		12198688	12199741	dsub_scaffold_2	(+)	19D-33B				1064	76	14	1	1050	1389	0	90.602
142	p227	ChrJ	27C	Pratdesaba et al. 2015			12293168	12292401	dsub_scaffold_2	(+)	19D-33B				768	6	1	1	767	1378	0	99.089
	qm	ChrJ	25D	Laayouni et al. 2007	Dpse\GA21189	Mapped to 25D in Laayouni et al. 2007	12366177	12365902	dsub_scaffold_2	(+)	19D-33B				92	6	0	122	213	185	9.67e-70	93.478
143	p8593	ChrJ	27A	Pratdesaba et al. 2015			12373223	12371556	dsub_scaffold_2	(+)	19D-33B				1679	13	2	1	1679	2957	0	98.571
	p196	ChrJ	26B	Pratdesaba 2014		Mapped to 26B by Pratdesaba 2014	13167710	13167589	dsub_scaffold_2	(+)	19D-33B				122	13	3	554	672	134	6.19e-30	86.885
144	p220	ChrJ	27E	Pratdesaba et al. 2015			13706661	13707839	dsub_scaffold_2	(+)	19D-33B				1197	13	4	1	1193	1997	0	97.076
	E74	ChrJ	34E	Segarra et al. 1996	Dpse\GA16738	Mapped to 34E by Segarra et al. 1996	13843835	13841600	dsub_scaffold_2	(+)	19D-33B				2366	147	107	37390	39679	2224	0	85.08
145	p271	ChrJ	29A	Pratdesaba et al. 2015			14811719	14810278	dsub_scaffold_2	(+)	19D-33B				1446	15	2	1	1446	2562	0	98.686
146	dsub62	ChrJ	29C-­D	Santos et al. 2010			15306692	15306142	dsub_scaffold_2	(+)	19D-33B				552	7	3	1	543	918	0	96.92
147	p187	ChrJ	29D	Pratdesaba et al. 2015			15422348	15419543	dsub_scaffold_2	(+)	19D-33B				2809	15	6	1	2805	5059	0	99.217
148	Ma (Se)	ChrJ		Pinsker and Sperlich 1984	Dpse\GA19859		15794043	15793282	dsub_scaffold_2	(+)	19D-33B				770	143	10	121	884	540	4.73e-153	79.61
149	p203	ChrJ	30C	Pratdesaba et al. 2015			16180358	16178077	dsub_scaffold_2	(+)	19D-33B				2293	17	5	1	2293	4069	0	98.779
150	dsub60	ChrJ	31B	Santos et al. 2010			18227854	18228264	dsub_scaffold_2	(+)	19D-33B				411	8	2	1	406	603	0	96.837
151	p169	ChrJ	31B	Pratdesaba 2014			16921226	16921190	dsub_scaffold_2	(+)	19D-33B				37	0	2	81	115	56.5	4.04e-08	94.595
152	emc	ChrJ	31B	Segarra et al. 1996	Dpse\GA10048		17104649	17102986	dsub_scaffold_2	(+)	19D-33B				1707	112	56	138	1775	1808	0	86.878
153	Alp1	ChrJ		Loukas et al. 1979	Dpse\GA24639		17327382	17328494	dsub_scaffold_2	(+)	19D-33B				1129	227	31	1078	2190	621	4.61e-177	77.059
	p127	ChrJ	22E	Pratdesaba 2014		Mapped to 22E by Pratdesaba 2014	18823615	18824495	dsub_scaffold_2	(+)	19D-33B				886	136	19	3883	4748	721	0	81.828
154	dsub07	ChrJ	32B	Santos et al. 2010			18491049	18490567	dsub_scaffold_2	(+)	19D-33B				484	4	1	1	484	865	0	98.967
155	p204	ChrJ	32C	Pratdesaba et al. 2015			19226491	19224189	dsub_scaffold_2	(+)	19D-33B				2307	19	9	1	2293	4039	0	98.396
156	Argk	ChrJ	32A	Laayouni et al. 2007	Dpse\GA16624	Mapped to 32A by Laayouni et al. 2007	19263703	19264782	dsub_scaffold_2	(+)	19D-33B				360	11	0	203	562	735	0	96.944
	smg	ChrJ	21A	Laayouni et al. 2007	Dpse\GA18770	Mapped to 21A by Laayouni et al. 2007	19316836	19317747	dsub_scaffold_2	(+)	19D-33B				305	34	1	486	790	538	0	88.525
157	Idh	ChrJ		Loukas et al. 1979	Dpse\GA20156		19661656	19660152	dsub_scaffold_2	(+)	19D-33B				1518	194	17	2993	4501	1587	0	85.771
158	dsub27	ChrJ	33A	Santos et al. 2010			19383213	19383768	dsub_scaffold_2	(+)	19D-33B				566	9	5	1	553	848	0	94.346
159	p248	ChrJ	33B	Pratdesaba et al. 2015			19700249	19697319	dsub_scaffold_2	(+)	19D-33B				2946	39	13	1	2891	4772	0	96.3
160	p10849	ChrJ	33B	Pratdesaba et al. 2015			20007834	20008347	dsub_scaffold_2	(+)	19D-33B				514	0	0	1	514	950	0	100
	Sc2	ChrJ	23B	Laayouni et al. 2007	Dpse\GA10597	Mapped to 23B in Laayouni et al. 2007	20035844	20036239	dsub_scaffold_2	(+)	19D-33B				132	23	0	1	132	224	3.72e-66	82.576
161	dsub65	ChrJ	34C-D	Santos et al. 2010			21287240	21287813	dsub_scaffold_16	(-)	33D-35E	3348717	20234763	23583480	588	10	8	1	577	872	0	94.048	8
162	p18	ChrJ	34D	Pratdesaba et al. 2015			21245302	21248145	dsub_scaffold_16	(-)	33D-35E				2861	47	13	1	2849	4835	0	97.344
163	p108	ChrJ	34E	Pratdesaba et al. 2015			21749601	21747999	dsub_scaffold_16	(-)	33D-35E				1609	35	7	1	1600	2680	0	96.892
164	ImpE2	ChrJ	34D	Laayouni et al. 2007	Dpse\GA15137		21890349	21891278	dsub_scaffold_16	(-)	33D-35E				320	96	9	162	466	155	1.28e-40	62.187
165	dsub08	ChrJ	35C	Santos et al. 2010			22737146	22737706	dsub_scaffold_16	(-)	33D-35E				580	5	10	1	539	662	0	88.793
166	dsub81	ChrJ	35C	Santos et al. 2010			22654002	22654927	dsub_scaffold_16	(-)	33D-35E				946	16	11	1	944	1517	0	95.983
167	St	ChrJ		Pinsker and Sperlich 1984	Dpse\GA18101		22711936	22710963	dsub_scaffold_16	(-)	33D-35E				978	159	7	1074	2047	874	0	82.924
168	Pgm	ChrJ		Loukas et al. 1979	Dpse\GA18703		23082860	23084841	dsub_scaffold_16	(-)	33D-35E				2006	157	25	1	1984	2538	0	89.88
				45

## Sheet: Chr U
Number of marker	Marker	Chromosome	Cytological localization	Reference	Dpse\Gene	Inconsistencies	Marker start genomic coordinate	Marker end genomic coordinate	Scaffold	Orientation of the scaffold	Scaffold cytological span	Scaffold length	Scaffold start chromosome coordinate	Scaffold end chromosome coordinate	Alignment length (4)	Number of mismatches (5)	Number of gap openings (6)	Start of alignment on query (7)	End of alignment on query (8)	Bit score (12)	Evalue (11)	Percentage of identity (3)	Number of markers
169	dsub10	ChrU	36A	Santos et al. 2010			169717	169163	dsub_scaffold_261	(+)	36A-36B	595477	0	595477	555	4	3	1	533	861	0	95.315	1
	Vig	ChrU	49B	Laayouni et al. 2007	Dpse\GA18005	Mapped to 49B in Laayouni et al. 2007	975473	975763	dsub_scaffold_264	(-)	36C	1487533	595478	2083011	291	48	2	4846	5132	246	1.02e-63	82.131	1
170	Adh	ChrU	36B	Pinsker and Sperlich 1984; González et al. 2002; Papaceit et al. 2006	Dpse\GA25237 - Dpse\GA25237		1811096	1810311	dsub_scaffold_264	(-)	36C				789	153	12	2514	3288	499	3.19e-140	78.454
171	dsub03	ChrU	37B	Santos et al. 2010			2595388	2595872	dsub_scaffold_227	(+)	37B	3129083	2083012	5212095	488	1	2	1	488	876	0	99.18	2
172	Gpdh1	ChrU		Pinsker and Sperlich 1984			3752682	3752622	dsub_scaffold_227	(+)	37B				61	3	0	460	520	97.1	7.8e-19	95.082
	CG13096	ChrU	43B	Laayouni et al. 2007	Dpse\GA30707	Mapped to 43B in Laayouni et al. 2007	5327858	5328341	dsub_scaffold_3	(+)	39A-45A	9313524	5212096	14525620	485	113	2	861	1344	257	1.77e-67	76.289	9
173	Numb	ChrU	39A	Papaceit et al. 2006	Dpse\GA17683		5474367	5472793	dsub_scaffold_3	(+)	39A-45A				549	157	13	19	515	416	8.29e-130	57.559
	Gγ30A	ChrU	50E	Laayouni et al. 2007	Dpse\GA17617	Mapped to 50E in Laayouni et al. 2007	5696704	5696540	dsub_scaffold_3	(+)	39A-45A				166	4	1	15895	16060	278	2.25e-72	96.988
	Aph	ChrU		Pinsker and Sperlich 1984	Dmel\Aph	Mapped to ChrJ by recombination but located on ChrU in Dmel and this Dsub assembly.	7509895	7509094	dsub_scaffold_3	(+)	39A-45A				808	160	10	80	877	503	7.6e-142	78.218
	Drp1 (Noodle)	ChrU	45D	Laayouni et al. 2007	Dpse\GA16678	Mapped to 45D in Laayouni et al. 2007	7698577	7700278	dsub_scaffold_3	(+)	39A-45A				1739	266	59	2110	3804	1214	0	80.046
	CG3645	ChrU	47A	Laayouni et al. 2007	Dpse\GA25459	Mapped to 47A in Laayouni et al. 2007	8259695	8256951	dsub_scaffold_3	(+)	39A-45A				2791	579	106	5290	7968	926	0	73.594
174	dsub31	ChrU	42B	Santos et al. 2010			9894914	9895417	dsub_scaffold_3	(+)	39A-45A				508	9	6	1	501	822	0	96.063
175	Mhc	ChrU	43A	Papaceit et al. 2006	Dpse\GA25794		10883995	10877079	dsub_scaffold_3	(+)	39A-45A				7120	372	198	13437	20378	8624	0	89.424
176	dsub42	Chru	44B	Santos et al. 2010			12477260	12477804	dsub_scaffold_3	(+)	39A-45A				568	14	10	1	567	819	0	93.31
177	Ddc	ChrU	44D	Papaceit et al. 2006	Dpse\GA10503		13366271	13367617	dsub_scaffold_3	(+)	39A-45A				1351	230	8	2156	3502	1170	0	82.383
	Trp1	ChrU	41B	Laayouni et al. 2007	Dpse\GA18410	Mapped to 41B in Laayouni et al. 2007	13857688	13857474	dsub_scaffold_3	(+)	39A-45A				216	30	6	3013	3223	195	1.91e-48	83.333
	CG13124	ChrU	40A	Laayouni et al. 2007	Dpse\GA12062	Mapped to 40A in Laayouni et al. 2007	13951655	13952695	dsub_scaffold_3	(+)	39A-45A				1062	210	24	3869	4917	579	6.39e-164	77.024
	Rps2 (Sop)	ChrU	50D	Laayouni et al. 2007	Dpse\GA22914	Mapped to 50D in Laayouni et al. 2007	13957077	13957885	dsub_scaffold_3	(+)	39A-45A				810	77	3	420	1225	1037	0	89.877
178	Cad	ChrU	44D	Laayouni et al. 2007	Dpse\GA14567		16756998	16756670	dsub_scaffold_3	(+)	39A-45A				339	32	6	374	706	346	1.64e-93	85.841
	dsub64	ChrU	48B	Santos et al. 2010		Mapped to 48B in Santos et al. 2010	17653108	17652713	dsub_scaffold_3	(-)	39A-45A				402	5	6	1	389	592	6.36e-169	94.03
179	ThrRS (Aats-thr)	ChrU	45C	Laayouni et al. 2007	Dpse\GA18821	Mapped to 45C in Laayouni et al. 2007	18175788	18177867	dsub_scaffold_3	(+)	39A-45A				2084	306	10	936	3013	2089	0	84.837
180	Traf1	ChrU	45C	Laayouni et al. 2007	Dpse\GA25491	Mapped to 45C in Laayouni et al. 2007	18483758	18482475	dsub_scaffold_3	(+)	39A-45A				1285	167	8	16973	18245	1363	0	85.992
181	DSU73803	ChrU	45A	Blesa and Martinez-Sebastian 1997			18554703	18560232	dsub_scaffold_3	(+)	39A-45A				5531	18	3	539	6066	10089	0	99.602
	Arr1	ChrU	36A	Laayouni et al. 2007	Dpse\GA19076	Mapped to 36A in Laayouni et al. 2007	19358430	19357590	dsub_scaffold_3	(+)	39A-45A				841	87	1	623	1462	1064	0	89.536
	Ine	ChrU	44B	Laayouni et al. 2007	Dpse\GA13735	Mapped to 44B in Laayouni et al. 2007	20384457	20386261	dsub_scaffold_6	(-)	47A-53D	11274558	14525621	25800179	1827	297	42	7055	8852	1399	0	80.952	7
182	dmGlut (l(2)01810)	ChrU	48B	Laayouni et al. 2007	Dpse\GA18795		20709025	20710633	dsub_scaffold_6	(-)	47A-53D				1623	271	29	4454	6052	1251	0	80.961
183	Mdh (Mdh1)	ChrU		Pinsker and Sperlich 1984			21795296	21796283	dsub_scaffold_6	(-)	47A-53D				989	90	2	2	989	1315	0	90.698
184	Net	ChrU		Pinsker and Sperlich 1984	Dpse\GA11011		22671980	22671754	dsub_scaffold_6	(-)	47A-53D				227	23	0	1431	1657	292	8.64e-78	89.868
	Bowl	ChrU	43A	Laayouni et al. 2007	Dpse\GA10014	Mapped to 43A in Laayouni et al. 2007	23645080	23646381	dsub_scaffold_6	(-)	47A-53D				1339	271	46	10202	11503	494	5.53e-138	74.235
185	dpy	ChrU	49D	Puerma et al. 2018	Dpse\GA26108		20339685	20356527	dsub_scaffold_6	(-)	47A-53D				16983	1572	179	98333	115133	20572	0	88.848
186	dsub15	ChrU	52A	Santos et al. 2010			22583075	22582516	dsub_scaffold_6	(-)	47A-53D				563	14	6	1	555	902	0	95.56
187	l(2)gl	ChrU	52A	Papaceit et al. 2006	Dpse\ GA15420		22600296	22595709	dsub_scaffold_6	(-)	47A-53D				4692	557	80	3891	8549	4693	0	85.209
188	Fred	ChrU	53A	Laayouni et al. 2007	Dpse\GA16466		24741789	24741616	dsub_scaffold_6	(-)	47A-53D				174	14	0	45051	45224	244	4.41e-62	91.954

## Sheet: Chr E
Number of marker	Marker	Chromosome	Cytological localization	Reference	Dpse\Gene	Inconsistencies	Marker start genomic coordinate	Marker end genomic coordinate	Scaffold	Orientation of the scaffold	Scaffold cytological span	Scaffold length	Scaffold start chromosome coordinate	Scaffold end chromosome coordinate	Alignment length (4)	Number of mismatches (5)	Number of gap openings (6)	Start of alignment on query (7)	End of alignment on query (8)	Bit score (12)	Evalue (11)	Percentage of identity (3)	Number of markers
									dsub_scaffold_268	(-)	54A-D	452755	0	452755									0
189	DEp_17_3 (Xpc)	ChrE	55A	Orengo et al. 2017	Dpse\GA20853		474914	475920	dsub_scaffold_245	(+)	54E-55A	698157	452756	1150913	791	70	2	477	1266	1061	0	90.898	2
190	DEp_17_5	ChrE	54E/55A	Orengo et al. 2017	Dpse\GA20808	Mapped to 54E/55A (between the centromere and Dep_17_5) by Orengo et al. 2017	553373	550491	dsub_scaffold_245	(+)	54E-55A				2957	295	62	2468	5389	3121	0	86.338
	Ote	ChrE	55B	Laayouni et al. 2007	Dpse\GA18984	Mapped to 55B by Laayouni et al. 2007	1869049	1870278	dsub_scaffold_254	(+)	54D-55A	904445	1150914	2055359	437	157	11	1	406	301	3.76e-91	50.801	3
191	dsub68	ChrE	54D/54E	Santos et al. 2010		Mapped to 58B (between DE64_2 and CTG000002059_L) by Santos et al. 2010	1880793	1880307	dsub_scaffold_254	(+)	54D-55A				2993	228	27	71610	74551	3818	0	90.077
192	dsub46	ChrE	54D/54E	Santos et al. 2010			1881687	1881129	dsub_scaffold_254	(+)	54D-55A				506	4	3	1	505	787	0	95.257
193	DEp_17_3 (Xpc_dup)	ChrE	55A	Orengo et al. 2017	Dpse\GA20854		2049691	2048902	dsub_scaffold_254	(+)	54D-55A				575	1	3	1	561	863	0	94.609
	CTG000002068_R	ChrE	58B	Orengo et al. 2017	Dpse\GA30479	Mapped to 58B (between DE64_4 and CTG000002059_L) by Orengo et al. 2017	2286768	2289742	dsub_scaffold_7	(-)	55B-64C	8236782	2055360	10292142	1027	151	15	3	1024	898	0	82.863	148
194	CTG000002068_L	ChrE	55B	Orengo et al. 2017	Dpse\GA24920		2322598	2324400	dsub_scaffold_7	(-)	55B-64C				1804	291	9	1	1791	1629	0	83.093
195	GA24926	ChrE	55C/D	Orengo et al. 2017	Dpse\GA24926		2449921	2451803	dsub_scaffold_7	(-)	55B-64C				1883	215	0	784	2666	2287	0	88.582
196	dsub35	ChrE	55D	Santos et al. 2010			2538749	2539122	dsub_scaffold_7	(-)	55B-64C				387	7	5	1	386	586	2.96e-167	94.574
197	DE61_3 (didum)	ChrE	55D	Puerma et al. 2016a	Dpse\GA15267		2684837	2681774	dsub_scaffold_7	(-)	55B-64C				3111	320	50	3015	6095	3474	0	87.239
198	p205	ChrE	56A	Papaceit et al. 2006	Dpse\GA25019	Mapped to 56A (between CTG000002049_R and DE61_2) by Papaceit et al. 2006	2762215	2761514	dsub_scaffold_7	(-)	55B-64C				704	114	9	56	749	592	9.01e-169	82.102
199	CTG000002049_R	ChrE	56A	Orengo et al. 2017	Dpse\GA10789		2875217	2872861	dsub_scaffold_7	(-)	55B-64C				2365	269	18	1	2349	2723	0	87.611
200	DE61_2	ChrE	56B	Puerma et al. 2016a	Dpse\GA21177		3027060	3031734	dsub_scaffold_7	(-)	55B-64C				4760	483	102	31142	35823	5060	0	86.429
201	CTG000002069_L	ChrE	56B/C	Orengo et al. 2017	Dpse\GA14565		3109298	3111007	dsub_scaffold_7	(-)	55B-64C				1728	151	25	10325	12033	2115	0	89.12
202	Or49b-GA14563	ChrE	56C	Orengo et al. 2017	Dpse\GA14563		3152972	3151971	dsub_scaffold_7	(-)	55B-64C				1013	93	18	1	1001	1206	0	88.549
203	p28	ChrE	56C	Papaceit et al. 2006	Dpse\GA20361		3308533	3301370	dsub_scaffold_7	(-)	55B-64C				7323	632	190	12642	19714	7378	0	85.785
204	p201	ChrE	56D	Papaceit et al. 2006	Dpse\GA15660		3358456	3355413	dsub_scaffold_7	(-)	55B-64C				3128	269	85	37417	40452	3149	0	85.774
205	p172	ChrE	57A	Papaceit et al. 2006	Dpse\GA13231		3518845	3517319	dsub_scaffold_7	(-)	55B-64C				1565	167	42	10380	11904	1461	0	84.345
	Cam	ChrE	67A	Laayouni et al. 2007	Dpse\GA24499	Mapped to 67A by Laayouni et al. 2007	3523165	3523602	dsub_scaffold_7	(-)	55B-64C				146	62	0	1	146	176	3.98e-52	57.534
206	CTG000002053_L	ChrE	57A	Orengo et al. 2017	Dpse\GA21260		3634348	3632765	dsub_scaffold_7	(-)	55B-64C				1591	213	12	1	1584	1668	0	85.732
207	CTG000002032_R	ChrE	57A	Orengo et al. 2017	Dpse\GA14202	Mapped to 57A (between CTG000002032_L and CTG000002053_L) by Orengo et al. 2017	3655362	3656126	dsub_scaffold_7	(-)	55B-64C				766	117	2	1	765	754	0	84.465
208	DE67_scf1	ChrE	57A	Orengo et al. 2017	Dpse\GA10723	Mapped to 57A (between p172 and CTG000002032_L) by Orengo et al. 2017	3724626	3724100	dsub_scaffold_7	(-)	55B-64C				532	58	5	42	571	616	4.56e-176	87.782
209	CTG000002032_L	ChrE	57A	Orengo et al. 2017	Dpse\GA21398	Mapped to 57A (between DE67_scf1 and CTG000002032_R) by Orengo et al. 2017	3758977	3754313	dsub_scaffold_7	(-)	55B-64C				4700	348	52	1	4619	6002	0	90.128
210	hrg	ChrE	57A	Laayouni et al. 2007	Dpse\GA22075		4157518	4158675	dsub_scaffold_7	(-)	55B-64C				386	42	6	303	635	521	0	75.389
211	DE61_4	ChrE	57B	Puerma et al. 2016a	Dpse\GA14015		4315320	4317230	dsub_scaffold_7	(-)	55B-64C				1913	246	4	1	1911	2145	0	86.932
212	DE61_4	ChrE	57B	Puerma et al. 2016a	Dpse\GA13511		4319077	4317281	dsub_scaffold_7	(-)	55B-64C				1802	243	12	6	1797	1884	0	85.683
213	GA24764	ChrE	57B	Orengo et al. 2017	Dpse\GA24764		4407770	4409805	dsub_scaffold_7	(-)	55B-64C				2071	132	35	2569	4606	2654	0	90.343
214	CTG000002042_R	ChrE	57D	Orengo et al. 2017	Dpse\GA12325		4571513	4561958	dsub_scaffold_7	(-)	55B-64C				9637	1249	99	834	10401	9908	0	85.483
215	CTG000002042_L	ChrE	57C	Orengo et al. 2017	Dpse\GA30449	Mapped to 57C (between GA24764 and CTG000002067_L) by Orengo et al. 2017	4701219	4702606	dsub_scaffold_7	(-)	55B-64C				1443	139	32	10151	11566	1365	0	84.685
216	CTG000002067_L	ChrE	57C/D	Orengo et al. 2017	Dpse\GA24180	Mapped to 57C/D (between CTG000002042_L and CTG000002067_R) by Orengo et al. 2017	4753061	4751438	dsub_scaffold_7	(-)	55B-64C				1626	98	7	51829	53449	2414	0	93.542
217	CTG000002067_R	ChrE	57D	Orengo et al. 2017	Dpse\GA10355	Mapped to 57D (between CTG000002067_L and CTG000002042_R) by Orengo et al. 2017	4875157	4872163	dsub_scaffold_7	(-)	55B-64C				3118	292	175	18902	21815	2026	0	80.148
218	dsub79	ChrE	58A/B	Santos et al. 2010			5075301	5074792	dsub_scaffold_7	(-)	55B-64C				516	5	1	1	516	891	0	97.868
219	DE67_3c	ChrE	58A/B	Orengo et al. 2017	Dpse\GA21024		5124144	5131946	dsub_scaffold_7	(-)	55B-64C				8059	522	221	4	7860	9031	0	87.84
220	DE67_3c	ChrE	58A/B	Orengo et al. 2017	Dpse\GA25040		5136266	5139776	dsub_scaffold_7	(-)	55B-64C				3549	299	34	1	3497	4316	0	89.039
221	DE64_2	ChrE	58B	Orengo et al. 2017	Dpse\GA24436		5231620	5226760	dsub_scaffold_7	(-)	55B-64C				4998	416	157	8281	13134	5108	0	86.054
222	DE64_4	ChrE	58B	Orengo et al. 2017	Dpse\GA10161	Mapped to 58B (between DE67_3c and DE64_2) by Orengo et al. 2017	5328558	5327141	dsub_scaffold_7	(-)	55B-64C				1420	159	4	2192	3609	1716	0	88.521
223	CTG000002059_L	ChrE	58B/C	Orengo et al. 2017	Dpse\GA10079		5361786	5364592	dsub_scaffold_7	(-)	55B-64C				2902	290	137	11625	14360	2065	0	81.013
224	CTG000002059_R	ChrE	58C	Orengo et al. 2017	Dpse\GA10089		5470400	5473669	dsub_scaffold_7	(-)	55B-64C				3297	318	29	2340	5616	4023	0	88.929
225	DEp81_2c4	ChrE	58D	Puerma et al. 2014	Dpse\GA24735		5483895	5481137	dsub_scaffold_7	(-)	55B-64C				2768	174	23	9	2741	3864	0	92.124
226	DEp81_2b	ChrE	58D	Puerma et al. 2014	Dpse\GA10117		5490154	5491686	dsub_scaffold_7	(-)	55B-64C				1541	87	14	4702	6222	2183	0	92.537
227	DEp81_2a	ChrE	58D	Puerma et al. 2014	Dpse\GA11860		5494132	5495278	dsub_scaffold_7	(-)	55B-64C				1171	171	14	267	1437	1061	0	83.348
228	p81	ChrE	58D	Papaceit et al. 2006	Dpse\GA15868		5502347	5502067	dsub_scaffold_7	(-)	55B-64C				282	29	7	362	632	283	5.18e-76	85.461
229	DEp81_2x14	ChrE	58D	Puerma et al. 2014	Dpse\GA10109		5506052	5505166	dsub_scaffold_7	(-)	55B-64C				892	93	15	1	875	990	0	87.108
230	DEp81_2x14	ChrE	58D	Puerma et al. 2014	Dpse\GA11861		5510278	5512123	dsub_scaffold_7	(-)	55B-64C				1857	118	22	2554	4383	2531	0	91.599
231	DEp81_2x11	ChrE	58D	Puerma et al. 2014	Dpse\GA10097		5636622	5635545	dsub_scaffold_7	(-)	55B-64C				1085	114	10	1	1078	1282	0	88.203
232	DEp81_2x8c (snoRNA)	ChrE	58D	Puerma et al. 2014	Dpse\GA29824		5641698	5641616	dsub_scaffold_7	(-)	55B-64C				83	2	0	1	83	143	9.32e-35	97.59
233	DEp81_2x8	ChrE	59A	Puerma et al. 2014	Dpse\GA10096		5652466	5651863	dsub_scaffold_7	(-)	55B-64C				609	38	7	1	603	843	0	91.954
234	DEp81_2x9 (HP2)	ChrE	59A	Puerma et al. 2014	Dpse\ GA11866		5653184	5653235	dsub_scaffold_7	(-)	55B-64C				54	2	2	286	339	76.8	1.74e-12	92.593
235	DEp81_2c5	ChrE	59A	Puerma et al. 2014	Dpse\GA14934		5664111	5668424	dsub_scaffold_7	(-)	55B-64C				4388	641	61	50	4413	3919	0	83.159
236	DEp81_2d	ChrE	59A	Puerma et al. 2014	Dpse\GA18502		5669959	5671055	dsub_scaffold_7	(-)	55B-64C				1113	125	29	112	1200	1105	0	85.175
237	DEp81_2e	ChrE	59A	Puerma et al. 2014	Dpse\GA19650		5672256	5671089	dsub_scaffold_7	(-)	55B-64C				1171	96	9	1	1155	1507	0	90.179
238	DEp81_2g	ChrE	59A	Puerma et al. 2014	Dpse\GA18514		5676234	5681368	dsub_scaffold_7	(-)	55B-64C				5235	604	104	3883	9013	5003	0	84.565
239	DEp81_2h	ChrE	59A	Puerma et al. 2014	Dpse\GA24738		5687350	5689195	dsub_scaffold_7	(-)	55B-64C				1893	169	43	4967	6829	2061	0	87.005
240	DEp81_2i	ChrE	59A	Puerma et al. 2014	Dpse\GA24739		5689483	5690301	dsub_scaffold_7	(-)	55B-64C				828	60	25	45	823	822	0	85.749
241	DEp81_2j	ChrE	59A	Puerma et al. 2014	Dpse\GA13016		5691022	5691962	dsub_scaffold_7	(-)	55B-64C				950	89	18	50	972	1029	0	86.842
242	DEp81_2j	ChrE	59A	Puerma et al. 2014	Dpse\GA19643		5694212	5691890	dsub_scaffold_7	(-)	55B-64C				2338	215	12	4	2335	2990	0	89.906
243	DEp81_2j	ChrE	59A	Puerma et al. 2014	Dpse\GA18517		5694370	5697872	dsub_scaffold_7	(-)	55B-64C				3576	361	56	86	3622	3880	0	86.773
244	DEp81_2	ChrE	59A	Puerma et al. 2014	Dpse\GA13018		5698606	5698186	dsub_scaffold_7	(-)	55B-64C				434	55	11	40	468	381	1.31e-105	83.18
245	DEp81_2	ChrE	59A	Puerma et al. 2014	Dpse\GA18527		5699229	5700775	dsub_scaffold_7	(-)	55B-64C				1593	156	45	4	1554	1509	0	84.683
246	DE59_1	ChrE	59A	Orengo et al. 2017	Dpse\GA21392		5736075	5734115	dsub_scaffold_7	(-)	55B-64C				2061	197	109	10776	12727	1363	0	80.301
247	DEp81_2x12	ChrE	58D	Puerma et al. 2014	Dpse\GA12102	Mapped to 58D (between DEp81_2x14 and DE6p81_2x11) by Puerma et al. 2014	5748639	5749046	dsub_scaffold_7	(-)	55B-64C				408	47	0	103	510	494	3.64e-139	88.48
248	DE59_3	ChrE	59A	Orengo et al. 2017	Dpse\GA14750		5811674	5816723	dsub_scaffold_7	(-)	55B-64C				5171	523	146	2133	7162	4959	0	84.819
249	DE59_3	ChrE	59A	Orengo et al. 2017	Dpse\GA21276		5811674	5814291	dsub_scaffold_7	(-)	55B-64C				2664	253	61	802	3394	2761	0	86.111
250	Asap1	ChrE	59A	Puerma et al. 2014	Dpse\GA15795	Mapped to 59A (between DEp81_2 and DE59_1) by Puerma et al. 2014	5840789	5835742	dsub_scaffold_7	(-)	55B-64C				5215	502	138	3802	8945	5312	0	85.81
251	SOCS	ChrE	59A	Orengo et al. 2017	Dpse\GA15275		5847905	5849353	dsub_scaffold_7	(-)	55B-64C				1495	115	26	17	1501	1762	0	88.562
252	Pbp49	ChrE	59A	Orengo et al. 2017	Dpse\GA11041	Mapped to 59A (between DE59_3 and SOCS) by Orengo et al. 2017	5851080	5849575	dsub_scaffold_7	(-)	55B-64C				1538	173	39	1	1494	1391	0	83.81
253	Pbp49	ChrE	59A	Orengo et al. 2017	Dpse\GA15278		5852006	5853621	dsub_scaffold_7	(-)	55B-64C				1659	152	39	1	1629	1749	0	86.438
254	dsub36	ChrE	59B	Santos et al. 2010			5887439	5887063	dsub_scaffold_7	(-)	55B-64C				402	16	6	3	404	497	1.06e-140	89.801
255	DEp241_1 (Ndg)	ChrE	60A	Orengo et al. 2017	Dpse\GA24376		6440628	6443049	dsub_scaffold_7	(-)	55B-64C				2428	243	31	2600	4963	2686	0	87.109
256	CTG000002031_L	ChrE	60B	Orengo et al. 2017	Dpse\GA11569		6904303	6902851	dsub_scaffold_7	(-)	55B-64C				1456	103	22	5899	7299	1744	0	88.942
257	Rab2	ChrE	60C	Laayouni et al. 2007	Dmel\CG3269		6960134	6960511	dsub_scaffold_7	(-)	55B-64C				126	10	0	69	194	235	3.39e-91	92.063
258	spt4	ChrE	60B	Laayouni et al. 2007	Dpse\GA11588	Mapped to 60B by Laayouni et al. 2007	7067099	7066902	dsub_scaffold_7	(-)	55B-64C				66	14	0	21	86	116	4.56e-36	78.788
259	DE61_1 (muskelin)	ChrE	60C	Puerma et al. 2016a	Dpse\GA21338		7067950	7071317	dsub_scaffold_7	(-)	55B-64C				3414	333	59	126	3488	3832	0	87.405
260	CTG000002064_R	ChrE	60C/D	Orengo et al. 2017	Dpse\GA14650		7077834	7075867	dsub_scaffold_7	(-)	55B-64C				2107	218	102	1306	3383	1598	0	81.68
	Galpha49B	ChrE	61D	Laayouni et al. 2007	Dpse\GA14650	Mapped to 61D by Laayouni et al. 2007	7078708	7078523	dsub_scaffold_7	(-)	55B-64C				62	1	0	40	101	127	6.73e-55	98.387
261	CTG000002064_L	ChrE	60D	Orengo et al. 2017	Dpse\GA19426		7172357	7169338	dsub_scaffold_7	(-)	55B-64C				3116	310	93	9620	12680	3061	0	85.205
262	GA19484	ChrE	60D	Orengo et al. 2017	Dpse\GA19484		7329108	7332004	dsub_scaffold_7	(-)	55B-64C				3024	325	112	149	3099	2492	0	82.639
263	GA12222	ChrE	61A	Orengo et al. 2017	Dpse\GA12222		7424290	7421807	dsub_scaffold_7	(-)	55B-64C				2493	252	25	1	2465	2968	0	88.408
264	GA14274	ChrE	61A	Orengo et al. 2017	Dpse\GA14274		7440130	7442912	dsub_scaffold_7	(-)	55B-64C				2844	261	56	10	2813	3153	0	87.271
265	GA24988	ChrE	61A	Orengo et al. 2017	Dpse\GA24988		7455502	7450128	dsub_scaffold_7	(-)	55B-64C				5453	356	71	1450	6807	6979	0	90.299
266	GA24987	ChrE	61A	Orengo et al. 2017	Dpse\GA24987		7460277	7458395	dsub_scaffold_7	(-)	55B-64C				1885	276	5	161	2041	1914	0	85.04
267	12D	ChrE	61B	Puerma et al. 2016a	Dpse\GA24781		7674554	7678948	dsub_scaffold_7	(-)	55B-64C				4535	337	198	6370	10674	4117	0	84.41
268	12D	ChrE	61B	Puerma et al. 2016a	Dpse\GA14676		7680821	7678988	dsub_scaffold_7	(-)	55B-64C				1834	185	0	1	1834	2362	0	89.913
269	12C (bonsai)	ChrE	61B	Puerma et al. 2016a	Dpse\GA18713		7682581	7680985	dsub_scaffold_7	(-)	55B-64C				1623	152	30	1	1600	1838	0	87.616
270	12C (bonsai)	ChrE	61B	Puerma et al. 2016a	Dpse\GA18031		7683681	7684262	dsub_scaffold_7	(-)	55B-64C				583	40	2	787	1368	843	0	92.796
271	12B	ChrE	61B	Puerma et al. 2016a	Dpse\GA17660		7687276	7686316	dsub_scaffold_7	(-)	55B-64C				967	74	9	11	971	1299	0	91.107
272	DE12GA15486	ChrE	61C	Puerma et al. 2016a	Dpse\GA15486		7692290	7691000	dsub_scaffold_7	(-)	55B-64C				1306	89	33	34	1288	1493	0	88.132
273	DE67_5	ChrE	61C	Puerma et al. 2016a	Dpse\GA15091		7709636	7706115	dsub_scaffold_7	(-)	55B-64C				3677	297	135	8053	11620	3439	0	84.743
274	DE67_6	ChrE	61C	Puerma et al. 2016a	Dpse\GA15884		7726470	7724659	dsub_scaffold_7	(-)	55B-64C				1874	65	33	39297	41163	2654	0	92.85
275	DE67_7	ChrE	61C	Puerma et al. 2016a	Dpse\GA13769		7804351	7802193	dsub_scaffold_7	(-)	55B-64C				2178	264	25	4	2146	2211	0	85.399
276	DE67_7g	ChrE	61C	Puerma et al. 2016a	Dpse\GA18915		7811681	7809689	dsub_scaffold_7	(-)	55B-64C				2012	195	49	1	1938	2034	0	85.686
277	DE67_7e	ChrE	61C	Puerma et al. 2016a	Dpse\GA18293		7813644	7814605	dsub_scaffold_7	(-)	55B-64C				977	72	44	1842	2754	894	0	84.545
278	DE67_7e	ChrE	61C	Puerma et al. 2016a	Dpse\GA17849		7819496	7816603	dsub_scaffold_7	(-)	55B-64C				2946	255	56	1	2897	3374	0	87.916
279	DE67_7e1	ChrE	61C	Puerma et al. 2016a	Dpse\GA24414		7822229	7825876	dsub_scaffold_7	(-)	55B-64C				3675	367	53	3050	6661	4172	0	87.565
280	DE67_7e2	ChrE	61C	Puerma et al. 2016a	Dpse\GA24415		7826250	7832909	dsub_scaffold_7	(-)	55B-64C				6773	463	140	8	6590	7984	0	88.69
281	DE67_7c	ChrE	61C	Orengo et al. 2017	Dpse\GA12207		7844391	7847281	dsub_scaffold_7	(-)	55B-64C				2947	349	31	1	2938	3088	0	85.952
282	DE67_7e4	ChrE	61C/D	Puerma et al. 2016a	Dpse\GA32746		7854752	7854433	dsub_scaffold_7	(-)	55B-64C				328	26	13	590	899	294	5.27e-79	84.146
283	DE67_7e5	ChrE	61C/D	Puerma et al. 2016a	Dpse\GA24416		7861942	7859671	dsub_scaffold_7	(-)	55B-64C				2386	219	109	11050	13365	2004	0	83.11
284	DE67_3	ChrE	61C/D	Puerma et al. 2016a	Dpse\GA24503		7936274	7937382	dsub_scaffold_7	(-)	55B-64C				1112	149	13	105	1200	1105	0	84.892
285	DE67_3	ChrE	61C/D	Puerma et al. 2016a	Dpse\GA11858		7939426	7937484	dsub_scaffold_7	(-)	55B-64C				1951	241	19	58	1977	2015	0	85.648
286	DE67_3a	ChrE	61C/D	Puerma et al. 2016a	Dpse\GA20916		7954184	7957733	dsub_scaffold_7	(-)	55B-64C				3641	473	107	1218	4764	2907	0	81.928
287	DE67_3b	ChrE	61C/D	Puerma et al. 2016a	Dpse\GA15871		8022303	8025091	dsub_scaffold_7	(-)	55B-64C				2849	195	52	23938	26734	3458	0	89.224
288	CTG000002038_R (dom)	ChrE	61D	Orengo et al. 2017	Dpse\GA24314		8148208	8153474	dsub_scaffold_7	(-)	55B-64C				5325	492	95	13967	19157	5867	0	87.155
289	CTG000002057_R (alc)	ChrE	62A	Orengo et al. 2017	Dpse\GA20794		8193443	8194492	dsub_scaffold_7	(-)	55B-64C				1074	68	34	1	1026	1142	0	86.965
290	CTG000002057_L	ChrE	62A/B	Orengo et al. 2017	Dpse\GA20863		8303519	8308049	dsub_scaffold_7	(-)	55B-64C				4673	372	143	7335	11857	4682	0	85.791
291	DE68_2a1lp	ChrE	62C	Orengo et al. 2017	Dpse\GA21528		8502462	8501573	dsub_scaffold_7	(-)	55B-64C				904	85	24	624	1482	817	0	84.071
292	DE68_2a1lp	ChrE	62C	Orengo et al. 2017	Dpse\GA10105		8512018	8514272	dsub_scaffold_7	(-)	55B-64C				2301	240	49	1	2281	2494	0	86.701
293	DEp51_4e13a	ChrE	62C	Orengo et al. 2017	Dpse\GA14203	Mapped to 62C (between CTG000002057_L and DEp282_1) by Orengo et al. 2017	8530107	8533382	dsub_scaffold_7	(-)	55B-64C				3320	439	48	30	3303	3118	0	84.066
294	DEp51_4e13a	ChrE	62C	Orengo et al. 2017	Dpse\GA24876		8534652	8533173	dsub_scaffold_7	(-)	55B-64C				1498	179	35	79	1528	1349	0	83.645
295	DEp282_1	ChrE	62C	Puerma et al. 2014	Dpse\GA21304	Mapped to 62C (between DE5p51_4e13a and DE68_2a1lp) by Puerma et al. 2014	8848826	8849983	dsub_scaffold_7	(-)	55B-64C				1169	143	39	1977	3089	933	0	82.036
296	DEp282_1	ChrE	62C	Puerma et al. 2014	Dpse\GA21305		8850113	8852364	dsub_scaffold_7	(-)	55B-64C				2340	204	82	68	2345	2222	0	84.872
297	p282	ChrE	62D	Papaceit et al. 2006	Dpse\GA21308		8903643	8909819	dsub_scaffold_7	(-)	55B-64C				6235	715	69	18	6197	6822	0	86.72
298	p282	ChrE	62D	Papaceit et al. 2006	Dpse\GA21312		8926675	8927875	dsub_scaffold_7	(-)	55B-64C				1273	97	38	9450	10720	1336	0	86.567
299	DEp282_a	ChrE	63A	Puerma et al. 2014	Dpse\GA18948		8934369	8936107	dsub_scaffold_7	(-)	55B-64C				1754	159	31	4775	6503	2100	0	88.655
300	DEp282_c	ChrE	63A	Puerma et al. 2014	Dpse\GA13849		8940651	8939753	dsub_scaffold_7	(-)	55B-64C				906	90	8	1515	2414	1090	0	88.631
301	DEp270f	ChrE	63A	Puerma et al. 2014	Dpse\GA27679		8991100	8992801	dsub_scaffold_7	(-)	55B-64C				1709	185	12	44	1746	2047	0	88.414
302	DEp270d	ChrE	63A	Puerma et al. 2014	Dpse\GA27689	Mapped to 63A; between DEp270b and DEp270f.	8995865	8994419	dsub_scaffold_7	(-)	55B-64C				1452	142	16	45	1476	1733	0	88.499
303	DEp270b	ChrE	63A	Puerma et al. 2014	Dpse\GA27682	Mapped to 63A; between DEp282c and DEp270d.	8996291	9000271	dsub_scaffold_7	(-)	55B-64C				4096	390	99	35	4055	4176	0	85.84
304	dsub20	ChrE	62B	Santos et al. 2010		Mapped to 62B by Santos et al. 2010	9131279	9130727	dsub_scaffold_7	(-)	55B-64C				555	6	4	1	539	878	0	95.676
305	l(2)l01209	ChrE	64B	Laayouni et al. 2007	Dpse\GA24721	Mapped to 64B by Laayouni et al. 2007	9170222	9169359	dsub_scaffold_7	(-)	55B-64C				288	24	2	266	526	440	0	82.292
306	DE64_0	ChrE	63A/B	Orengo et al. 2017	Dpse\GA24721	Mapped to 62B but its coordinates indicate it might be at 63A/B	9171275	9169107	dsub_scaffold_7	(-)	55B-64C				2253	178	50	2764	4995	2495	0	87.439
307	DE64_1	ChrE	63A/B	Orengo et al. 2017	Dpse\GA10654	Mapped to 63A/B; between p270f and DE64_0.	9181464	9180600	dsub_scaffold_7	(-)	55B-64C				873	85	7	62	929	1057	0	88.774
308	DE64_1	ChrE	63A/B	Orengo et al. 2017	Dpse\GA15650		9184004	9185591	dsub_scaffold_7	(-)	55B-64C				1629	135	58	180	1736	1530	0	84.776
309	DE64_3	ChrE	63A/B	Orengo et al. 2017	Dpse\GA21470		9236923	9238521	dsub_scaffold_7	(-)	55B-64C				1623	168	25	16731	18335	1796	0	87.061
310	CTG000002061_L (mrj)	ChrE	63B/C	Orengo et al. 2017	Dpse\GA21086		9470280	9473507	dsub_scaffold_7	(-)	55B-64C				3419	350	192	13097	16364	2165	0	79.76
311	CTG000002061_R	ChrE	63C	Orengo et al. 2017	Dpse\GA14500		9565620	9566491	dsub_scaffold_7	(-)	55B-64C				908	58	37	5319	6178	813	0	84.361
312	DE63_2	ChrE	63C	Orengo et al. 2017	Dpse\GA22105		9600482	9598652	dsub_scaffold_7	(-)	55B-64C				1858	161	32	96	1908	2074	0	87.46
313	DE63_2	ChrE	63C	Orengo et al. 2017	Dpse\GA22103		9602477	9600917	dsub_scaffold_7	(-)	55B-64C				1583	178	28	701	2258	1633	0	85.786
314	ElF2B-delta	ChrE	63A	Laayouni et al. 2007	Dpse\GA10239	Mapped to 63A by Laayouni et al. 2007	9629485	9630162	dsub_scaffold_7	(-)	55B-64C				226	17	0	401	626	433	0	92.478
315	DE63_1 (Or59b)	ChrE	63C	Orengo et al. 2017	Dpse\GA17527	Mapped to 63C; between CTG000002061_R and DE63_2.	9714088	9712903	dsub_scaffold_7	(-)	55B-64C				1200	203	17	66	1256	942	0	81.167
316	chrw	ChrE	63C	Laayouni et al. 2007	Dpse\GA17740		9764142	9763633	dsub_scaffold_7	(-)	55B-64C				170	10	0	58	227	333	1.44e-109	94.118
317	p241	ChrE	63C	Papaceit et al. 2006	Dpse\GA24373		9784808	9781865	dsub_scaffold_7	(-)	55B-64C				3026	294	70	12287	15259	3086	0	85.823
318	CTG000002066_L	ChrE	64A	Orengo et al. 2017	Dpse\GA19732		9892248	9890091	dsub_scaffold_7	(-)	55B-64C				2237	240	52	34621	36836	2156	0	84.801
319	CTG000002066_R	ChrE	64B	Orengo et al. 2017	Dpse\GA21720		10008564	10009324	dsub_scaffold_7	(-)	55B-64C				787	83	15	270	1055	819	0	86.023
320	DEp51_4e8c (Magi)	ChrE	64B	Orengo et al. 2017	Dpse\GA15808		10121157	10117626	dsub_scaffold_7	(-)	55B-64C				3621	322	70	9367	12931	3965	0	87.103
321	DEp51_4e8d	ChrE	64B	Orengo et al. 2017	Dpse\GA30271		10131963	10134213	dsub_scaffold_7	(-)	55B-64C				2292	125	49	11	2262	3016	0	91.012
322	DEp51_4e8e	ChrE	64B	Orengo et al. 2017	Dpse\GA24227		10140765	10138705	dsub_scaffold_7	(-)	55B-64C				2102	343	34	24	2112	1633	0	81.113
323	DEp51_4e8eb (snoRNA)	ChrE	64B/C	Orengo et al. 2017	Dpse\GA29852		10144318	10144382	dsub_scaffold_7	(-)	55B-64C				65	5	0	1	65	93.5	6.91e-20	92.308
324	DEp51_4e_8b	ChrE	64C	Puerma et al. 2014	Dpse\GA19582		10152274	10147388	dsub_scaffold_7	(-)	55B-64C				5002	510	157	5941	10761	4499	0	83.886
325	DEp51_4e8a	ChrE	64C	Puerma et al. 2014	Dpse\GA24296		10166247	10167621	dsub_scaffold_7	(-)	55B-64C				1396	123	28	95	1467	1613	0	88.037
326	DEp51_4e7	ChrE	64C	Puerma et al. 2014	Dpse\GA30487		10169128	10167520	dsub_scaffold_7	(-)	55B-64C				1629	140	25	13	1617	1949	0	88.705
327	DEp51_4e3	ChrE	64C	Puerma et al. 2014	Dpse\GA18566		10169656	10171358	dsub_scaffold_7	(-)	55B-64C				1706	170	13	85	1774	2085	0	88.921
328	DEp51_4e3	ChrE	64C	Puerma et al. 2014	Dpse\GA18574		10173790	10176112	dsub_scaffold_7	(-)	55B-64C				2456	240	64	2395	4834	2242	0	84.161
329	DEp51_4e	ChrE	64C	Puerma et al. 2014	Dpse\GA19568		10180034	10177805	dsub_scaffold_7	(-)	55B-64C				2254	170	25	25	2257	2929	0	90.461
330	DEp51_4e	ChrE	64C	Puerma et al. 2014	Dpse\GA18580		10183448	10187458	dsub_scaffold_7	(-)	55B-64C				4109	372	74	37	4087	4519	0	87.15
331	DEp51_4f	ChrE	64C	Puerma et al. 2014	Dpse\GA24161		10191646	10189502	dsub_scaffold_7	(-)	55B-64C				2145	166	1	1	2144	3035	0	92.214
332	DEp51_4g	ChrE	64C	Puerma et al. 2014	Dpse\GA25047		10195962	10197780	dsub_scaffold_7	(-)	55B-64C				1905	213	58	1313	3188	1594	0	82.782
333	DEp51_4h	ChrE	64C	Puerma et al. 2014	Dpse\GA19555		10200666	10197868	dsub_scaffold_7	(-)	55B-64C				2809	342	13	76	2877	3182	0	87.22
334	DEp51_4	ChrE	64C	Puerma et al. 2014	Dpse\GA18588		10203559	10204240	dsub_scaffold_7	(-)	55B-64C				683	53	12	2181	2837	793	0	88.287
335	DEp51_4	ChrE	64C	Puerma et al. 2014	Dpse\GA18591		10205922	10208344	dsub_scaffold_7	(-)	55B-64C				2432	251	22	1301	3702	2848	0	88.076
336	H1H2	ChrE	64C	Orengo et al. 2015	Dpse\GA24160		10210827	10208428	dsub_scaffold_7	(-)	55B-64C				2406	236	11	6	2404	3051	0	89.651
337	KHc	ChrE	64C	Orengo et al. 2017	Dpse\GA15025		10214438	10212065	dsub_scaffold_7	(-)	55B-64C				2399	249	30	1	2364	2663	0	87.12
338	H1H2	ChrE	64C	Orengo et al. 2015	Dpse\GA19540		10217011	10214534	dsub_scaffold_7	(-)	55B-64C				2591	258	84	1840	4382	2314	0	83.829
339	DEp51_4_3b	ChrE	64C	Orengo et al. 2015	Dpse\GA18609	Mapped to 64C (between DEp51_4_3a and DEp51_4_3c) by Orengo et al. 2015	10229660	10231906	dsub_scaffold_7	(-)	55B-64C				2269	202	23	136	2382	2787	0	89.158
340	DEp51_4_3c	ChrE	64C	Orengo et al. 2015	Dpse\GA18612	Mapped to 64C (between DEp51_4_3b and DEp51_4_3d) by Orengo et al. 2015	10237559	10239263	dsub_scaffold_7	(-)	55B-64C				1806	128	90	1568	3266	1282	0	81.395
341	DEp51_4_3d	ChrE	64C	Orengo et al. 2015	Dpse\GA30279	Mapped to 64C (between DEp51_4_3c and DEp51_4_3e) by Orengo et al. 2015	10243589	10246266	dsub_scaffold_7	(-)	55B-64C				2793	140	110	1	2595	2359	0	83.781
342	DEp51_4_3g	ChrE	64C	Orengo et al. 2015	Dpse\GA13023	Mapped to 64C (between DEp51_4_3e and DEp51_3) by Orengo et al. 2015	10315418	10316597	dsub_scaffold_25	(-)	64C-69B	4199308	10292143	14491451	1221	95	29	846	2051	1367	0	87.633	86
343	DEp51_3	ChrE	64C	Puerma et al. 2014	Dpse\GA30441	Mapped to 64C (between DEp51_4_3g and DEp51_4_3a) by Puerma et al. 2014	10322637	10324352	dsub_scaffold_25	(-)	64C-69B				1772	137	46	12525	14230	1725	0	85.384
344	DEp51_3a (Thr)	ChrE	64C	Orengo et al. 2017	Dpse\GA19126	Mapped to 64C (between DEp51_3 and KHc) by Orengo et al. 2017	10332017	10327513	dsub_scaffold_25	(-)	64C-69B				4552	661	62	160	4669	4174	0	83.524
345	DEp51_3a	ChrE	64C	Orengo et al. 2017	Dpse\GA19125		10335542	10332342	dsub_scaffold_25	(-)	64C-69B				3276	281	105	2273	5440	3310	0	85.836
346	DEp51_3b	ChrE	64D	Orengo et al. 2017	Dpse\GA13847		10359987	10361099	dsub_scaffold_25	(-)	64C-69B				1138	92	27	4429	5549	1321	0	88.225
347	DEp51_3c	ChrE	64D	Orengo et al. 2017	Dpse\GA25053		10376755	10377193	dsub_scaffold_25	(-)	64C-69B				471	68	24	34	493	215	1.77e-55	76.433
348	DEp51_3e	ChrE	64D	Orengo et al. 2017	Dpse\GA24146		10401340	10400353	dsub_scaffold_25	(-)	64C-69B				1049	147	67	4361	5358	399	4.31e-110	75.31
349	DEp51_1	ChrE	64D/65A	Puerma et al. 2014	Dpse\GA21463		10635920	10634619	dsub_scaffold_25	(-)	64C-69B				1303	99	17	113	1374	1587	0	89.179
350	DEp51_1	ChrE	64D/65A	Puerma et al. 2014	Dpse\GA12112		10636374	10637385	dsub_scaffold_25	(-)	64C-69B				1089	104	51	1	1058	737	0	80.533
351	p51	ChrE	64D/65A	Papaceit et al. 2006	Dpse\GA11639		10742494	10744940	dsub_scaffold_25	(-)	64C-69B				2561	172	109	36411	38836	2167	0	83.561
352	DEp51_2	ChrE	65A	Puerma et al. 2014	Dpse\GA25074		10873590	10877528	dsub_scaffold_25	(-)	64C-69B				4091	262	167	22349	26209	3635	0	84.258
353	DEp51_2	ChrE	65A	Puerma et al. 2014	Dpse\GA21450		10879102	10877638	dsub_scaffold_25	(-)	64C-69B				1513	175	57	993	2454	1184	0	81.89
354	CTG000002037_R	ChrE	65A	Orengo et al. 2017	Dpse\GA13539		10892980	10891038	dsub_scaffold_25	(-)	64C-69B				1976	145	24	4133	6100	2580	0	90.587
355	CTG000002037_L (shot)	ChrE	65B	Orengo et al. 2017	Dpse\GA24356		11079117	11088134	dsub_scaffold_25	(-)	64C-69B				9080	643	102	55037	63998	12043	0	90.936
356	DE59_4	ChrE	65B	Orengo et al. 2017	Dpse\GA20535		11161819	11162524	dsub_scaffold_25	(-)	64C-69B				707	72	19	60	740	732	0	85.997
357	DE59_4	ChrE	65B	Orengo et al. 2017	Dpse\GA11925		11165299	11162412	dsub_scaffold_25	(-)	64C-69B				2949	321	67	1	2906	2996	0	85.588
358	DE59_2	ChrE	65B	Orengo et al. 2017	Dpse\GA21003	Mapped to 65B (between CTG000002037_L and DE59_4) by Orengo et al. 2017	11178567	11180044	dsub_scaffold_25	(-)	64C-69B				1487	138	19	13	1480	1801	0	88.837
359	DE59_2	ChrE	65B	Orengo et al. 2017	Dpse\GA21006		11180167	11183742	dsub_scaffold_25	(-)	64C-69B				3579	256	15	18	3575	5036	0	92.177
360	DEp51_4e13	ChrE		Orengo et al. 2017	Dpse\GA18543		11191755	11196780	dsub_scaffold_25	(-)	64C-69B				5106	378	113	5219	10172	5836	0	88.053
361	DEp51_4e12	ChrE	65C	Orengo et al. 2017	Dpse\GA10653	Mapped to 65C (between CTG000002055_R and DEp51_4e13) by Orengo et al. 2017	11202677	11197715	dsub_scaffold_25	(-)	64C-69B				5071	481	121	29620	34573	5245	0	86.078
362	DE63_3	ChrE	65B/C	Orengo et al. 2017	Dpse\GA17624	Mapped to 65B/C (between DE59_4 and CTG000002055_L) by Orengo et al. 2017	11268537	11271239	dsub_scaffold_25	(-)	64C-69B				2750	366	48	17	2730	2514	0	83.673
363	CTG000002055_L	ChrE	65B/C	Orengo et al. 2017	Dpse\GA10291	Mapped to 65B/C (between DE63_3 and CTG000002055_R) by Orengo et al. 2017	11274940	11272835	dsub_scaffold_25	(-)	64C-69B				2139	165	83	12710	14727	2041	0	85.086
364	CTG000002055_L	ChrE	65B/C	Orengo et al. 2017	Dpse\GA10679		11319121	11316687	dsub_scaffold_25	(-)	64C-69B				2460	292	45	27	2435	2435	0	85.041
365	CTG000002069_R	ChrE		Orengo et al. 2017	Dpse\GA17559	Mapped to 65B/C (between CTG000002055_L and DEp51_4e12) by Orengo et al. 2017	11330710	11332866	dsub_scaffold_25	(-)	64C-69B				2212	159	58	1	2144	2409	0	87.251
	Qkr58E-1	ChrE	63B	Laayouni et al. 2007	Dpse\GA17559	Mapped to 63B by Laayouni et al. 2007	11331018	11331533	dsub_scaffold_25	(-)	64C-69B				172	7	0	83	254	344	3.31e-131	95.93
366	CTG000002029_R	ChrE	66A	Orengo et al. 2017	Dpse\GA21030		11631673	11633596	dsub_scaffold_25	(-)	64C-69B				1947	153	66	10526	12336	1720	0	83.975
367	DE67_2	ChrE	66B	Puerma et al. 2016a	Dpse\GA12097		11655448	11657057	dsub_scaffold_25	(-)	64C-69B				1623	201	20	45	1646	1664	0	85.521
368	DE67_2	ChrE	66B	Puerma et al. 2016a	Dpse\GA17328		11658013	11659148	dsub_scaffold_25	(-)	64C-69B				1166	112	20	2	1164	1319	0	87.564
369	CTG000002029_L	ChrE	66B	Orengo et al. 2017	Dpse\GA21111		11791411	11798714	dsub_scaffold_25	(-)	64C-69B				7374	762	62	10	7329	8595	0	87.985
370	GA17752	ChrE	66C	Orengo et al. 2017	Dpse\GA17752		11915990	11922043	dsub_scaffold_25	(-)	64C-69B				6214	602	161	8016	14064	6039	0	85.082
371	DE67_7i	ChrE	66B/C	Puerma et al. 2016a	Dpse\GA24743	Mapped to 66B/C (between CTG000002029_L and GA17752) by Puerma et al. 2016a	11922043	11915990	dsub_scaffold_25	(-)	64C-69B				6214	602	161	1523	7571	6039	0	85.082
372	GA24742	ChrE	66C	Orengo et al. 2017	Dpse\GA24742		11933497	11931883	dsub_scaffold_25	(-)	64C-69B				1657	153	54	514	2122	1631	0	85.335
373	GA17750	ChrE	66C	Orengo et al. 2017	Dpse\GA17750		11936303	11936914	dsub_scaffold_25	(-)	64C-69B				204	18	1	2	204	329	3.1e-100	90.686
374	CTG000002033_R	ChrE	66C/D	Orengo et al. 2017	Dpse\GA21281		12026680	12026330	dsub_scaffold_25	(-)	64C-69B				117	3	0	36	152	234	2.62e-180	97.436
375	CTG000002033_L	ChrE	66D	Orengo et al. 2017	Dpse\GA14681		12175720	12181051	dsub_scaffold_25	(-)	64C-69B				5448	435	125	48	5375	6126	0	87.684
376	CTG000002043_L	ChrE	66D	Orengo et al. 2017	Dpse\GA24215		12257593	12261265	dsub_scaffold_25	(-)	64C-69B				3827	320	130	70929	74658	3672	0	85.08
	CTG000002053_R	ChrE	63C	Orengo et al. 2017	Dpse\GA11926	Mapped to 63C (between p241 and CTG000002066_L) by Orengo et al. 2017	12375472	12377103	dsub_scaffold_25	(-)	64C-69B				1671	233	45	232	1883	1421	0	82.585
377	DEp45_3	ChrE	66D	Orengo et al. 2017	Dpse\GA12143	Mapped to 66D (between CTG000002033_L and CTG000002043_L) by Orengo et al. 2017	12593086	12594521	dsub_scaffold_25	(-)	64C-69B				1492	156	58	281	1726	1232	0	82.708
378	DEp45_3	ChrE	66D	Orengo et al. 2017	Dpse\GA12140		12604648	12603103	dsub_scaffold_25	(-)	64C-69B				1578	193	36	47546	49089	1419	0	83.587
379	p45	ChrE	67A	Papaceit et al. 2006	Dpse\GA24085		12663446	12667069	dsub_scaffold_25	(-)	64C-69B				3735	310	89	38520	42188	4036	0	86.961
380	DEp45_2k (metro)	ChrE	67A	Puerma et al. 2016a	Dpse\GA15582		12679040	12676159	dsub_scaffold_25	(-)	64C-69B				2987	235	115	2837	5701	2747	0	84.533
381	DEp45_2j3	ChrE	67A	Puerma et al. 2016a	Dpse\GA11784		12682999	12682506	dsub_scaffold_25	(-)	64C-69B				498	76	9	240	730	427	2.95e-119	82.53
382	DEp45_2i	ChrE	67B	Puerma et al. 2016a	Dpse\GA21072		12694633	12692025	dsub_scaffold_25	(-)	64C-69B				2686	253	75	6047	8663	2615	0	85.145
383	DEp45_2f	ChrE	67B	Puerma et al. 2016a	Dpse\GA25124		12706152	12703391	dsub_scaffold_25	(-)	64C-69B				2867	344	92	236	3057	2420	0	82.769
384	DEp45_2c	ChrE	67B	Puerma et al. 2016a	Dpse\GA25122		12714330	12712269	dsub_scaffold_25	(-)	64C-69B				2089	358	38	26	2096	1583	0	80.708
385	DEp45_2c	ChrE	67B	Puerma et al. 2016a	Dpse\GA21066		12719223	12714376	dsub_scaffold_25	(-)	64C-69B				4922	503	111	1929	6724	5011	0	85.717
386	DEp45_2b	ChrE	67B	Puerma et al. 2016a	Dpse\GA21063		12721896	12724151	dsub_scaffold_25	(-)	64C-69B				2309	135	66	589	2794	2508	0	87.397
387	DEp45_2b	ChrE	67B	Puerma et al. 2016a	Dpse\GA25121		12729199	12725905	dsub_scaffold_25	(-)	64C-69B				3401	252	104	1	3302	3559	0	86.563
388	DEp51_5	ChrE	67C	Orengo et al. 2017	Dpse\GA21049		12802267	12800649	dsub_scaffold_25	(-)	64C-69B				1689	118	39	1	1667	1871	0	87.567
389	DEp51_5	ChrE	67C	Orengo et al. 2017	Dpse\GA21048		12802498	12805833	dsub_scaffold_25	(-)	64C-69B				3377	371	78	2	3284	3308	0	85.016
390	DEp282_2	ChrE	67C/D	Puerma et al. 2014	Dpse\GA24897		12838092	12840417	dsub_scaffold_25	(-)	64C-69B				2430	189	102	8852	11203	2265	0	84.733
391	DEp_17_1	ChrE	67D	Orengo et al. 2017	Dpse\GA10576		12920751	12922194	dsub_scaffold_25	(-)	64C-69B				1477	170	25	68	1528	1469	0	85.173
392	p17	ChrE	67D	Papaceit et al. 2006	Dpse\GA14295		12942951	12943389	dsub_scaffold_25	(-)	64C-69B				466	79	20	253	708	183	6.08e-46	75.107
393	CTG000002034_R	ChrE	67D	Orengo et al. 2017	Dpse\GA24612	Mapped to 67D (between DEp17_1 and DEp17_2) by Orengo et al. 2017	12978662	12979333	dsub_scaffold_25	(-)	64C-69B				224	31	0	1	224	410	2.11e-132	86.161
394	DEp_17_2	ChrE	67D	Orengo et al. 2017	Dpse\GA18362	Mapped to 67D (between CTG000002034_R and p17) by Orengo et al. 2017	13045058	13044011	dsub_scaffold_25	(-)	64C-69B				1067	88	37	1	1025	732	0	86.036
395	DEp_17_2	ChrE	67D	Orengo et al. 2017	Dpse\GA18357		13052207	13051299	dsub_scaffold_25	(-)	64C-69B				937	144	20	5	938	740	0	81.323
396	DEp288_1	ChrE	68A	Orengo et al. 2017	Dpse\GA11850		13155082	13156766	dsub_scaffold_25	(-)	64C-69B				1721	273	73	1176	2805	845	0	76.758
397	DEp288_1	ChrE	68A	Orengo et al. 2017	Dpse\GA11434		13160124	13160569	dsub_scaffold_25	(-)	64C-69B				452	59	10	3172	3617	431	1.17e-119	84.292
398	p288	ChrE	68A	Papaceit et al. 2006	Dpse\GA11838	Mapped to 68A (between p17_1 and CTG000002058_Rb) by Papaceit et al. 2006	13196415	13195685	dsub_scaffold_25	(-)	64C-69B				737	144	12	82	807	453	7.36e-127	78.155
399	p288	ChrE	68A	Papaceit et al. 2006	Dpse\GA24542		13213728	13212532	dsub_scaffold_25	(-)	64C-69B				1246	255	47	643	1856	364	5.94e-100	73.034
400	CTG000002051_R	ChrE		Orengo et al. 2017	Dpse\GA25114		13215175	13215206	dsub_scaffold_25	(-)	64C-69B				32	0	0	1021	1052	60.2	2.67e-08	100
401	DEp288_2	ChrE	68A	Orengo et al. 2017	Dpse\GA11452		13270460	13272014	dsub_scaffold_25	(-)	64C-69B				1584	173	33	546	2109	1650	0	85.985
402	DEp288_2	ChrE	68A	Orengo et al. 2017	Dpse\GA15003		13277883	13276557	dsub_scaffold_25	(-)	64C-69B				1356	184	18	345	1694	1258	0	83.85
403	DEp288_4	ChrE	68A	Orengo et al. 2017	Dpse\GA14968		13337584	13336250	dsub_scaffold_25	(-)	64C-69B				1365	171	19	555	1907	1303	0	84.396
404	CTG000002058_Rb	ChrE	68A	Orengo et al. 2017	Dpse\GA10770		13509725	13510353	dsub_scaffold_25	(-)	64C-69B				688	40	27	4940	5624	649	0	85.174
405	DE68_3	ChrE	68A/B	Orengo et al. 2015	Dpse\GA24537		13530388	13533068	dsub_scaffold_25	(-)	64C-69B				2764	333	97	924	3616	2265	0	82.381
406	DE68_1	ChrE	68A/B	Orengo et al. 2015	Dpse\GA18273		13565129	13563555	dsub_scaffold_25	(-)	64C-69B				1588	148	10	395	1978	2002	0	89.61
407	ken	ChrE	68C	Laayouni et al. 2007	Dpse\GA18980	Mapped to 68C by Laayouni et al. 2007	13572000	13573553	dsub_scaffold_25	(-)	64C-69B				547	60	11	60	601	824	0	82.815
408	DE68_2	ChrE	68B	Orengo et al. 2015	Dpse\GA15477		13634967	13636317	dsub_scaffold_25	(-)	64C-69B				1373	88	37	3011	4340	1628	0	88.857
409	DE68_2a2 (Alas)	ChrE	68B	Orengo et al. 2015	Dpse\GA15694		13656239	13658161	dsub_scaffold_25	(-)	64C-69B				1925	146	13	95	1995	2579	0	91.065
410	DE68_2a2 (Alas)	ChrE	68B	Orengo et al. 2015	Dpse\GA15753		13659471	13660451	dsub_scaffold_25	(-)	64C-69B				991	101	20	57	1031	1103	0	87.185
411	DE68_2a7	ChrE	68B	Orengo et al. 2015	Dpse\GA17713		13668387	13666800	dsub_scaffold_25	(-)	64C-69B				1610	162	31	46	1613	1663	0	85.963
412	DE68_2a9_1	ChrE	68B	Orengo et al. 2015	Dpse\GA15918		13672303	13673889	dsub_scaffold_25	(-)	64C-69B				1629	128	74	2240	3757	1310	0	82.75
413	DE68_2a9aUc/R	ChrE	68B/C	Orengo et al. 2015	Dpse\GA17718		13677771	13676625	dsub_scaffold_25	(-)	64C-69B				1180	110	32	2231	3376	1136	0	85
414	DE68_2a5	ChrE	68C	Orengo et al. 2015	Dpse\GA15966		13680626	13683555	dsub_scaffold_25	(-)	64C-69B				2959	385	24	319	3268	3086	0	85.705
415	DE68_2a6	ChrE	68C	Orengo et al. 2015	Dpse\GA17735		13685573	13683991	dsub_scaffold_25	(-)	64C-69B				1605	195	44	1212	2774	1471	0	83.863
416	DE68_2a3	ChrE	68C	Orengo et al. 2015	Dpse\GA24366		13691855	13687450	dsub_scaffold_25	(-)	64C-69B				4498	469	68	14560	19035	4972	0	87.039
417	DE68_2a4	ChrE	68C	Orengo et al. 2015	Dpse\GA17778		13725931	13723777	dsub_scaffold_25	(-)	64C-69B				2157	160	6	1	2152	3051	0	92.258
418	eIF-5A	ChrE	69A	Laayouni et al. 2007	Dpse\GA16529	Mapped to 69A by Laayouni et al. 2007	13751446	13751652	dsub_scaffold_25	(-)	64C-69B				69	4	0	1	69	139	5.66e-39	94.203
419	GA19300	ChrE	68D/E	Puerma et al. 2016a	Dpse\GA19300		13890222	13888243	dsub_scaffold_25	(-)	64C-69B				1986	195	18	9	1970	2394	0	88.671
420	DEp51_4e5	ChrE	69A	Orengo et al. 2017	Dpse\GA18559		13971885	13975685	dsub_scaffold_25	(-)	64C-69B				3899	429	109	2451	6255	3583	0	84.073
421	DEp51_4e6	ChrE	69A	Orengo et al. 2017	Dpse\GA14679		13982539	13981654	dsub_scaffold_25	(-)	64C-69B				896	114	25	1357	2222	765	0	82.812
422		ChrE		Orengo et al. 2017	Dpse\GA20986		13999779	14004429	dsub_scaffold_25	(-)	64C-69B				4750	400	127	2526	7147	5088	0	86.8
423	CTG000002046_L	ChrE	69A	Orengo et al. 2017	Dpse\GA30265		14031741	14038272	dsub_scaffold_25	(-)	64C-69B				6653	623	113	1940	8512	7535	0	87.615
424	CTG000002046_R	ChrE	69A	Orengo et al. 2017	Dpse\GA17717		14154017	14151564	dsub_scaffold_25	(-)	64C-69B				2486	169	59	829	3209	2769	0	87.691
425	DE63_4	ChrE	69A	Orengo et al. 2017	Dpse\GA24830		14232692	14230486	dsub_scaffold_25	(-)	64C-69B				2249	283	43	121	2334	2087	0	83.993
426	DE63_4	ChrE	69A	Orengo et al. 2017	Dpse\GA10731		14233233	14236397	dsub_scaffold_25	(-)	64C-69B				3218	345	64	80	3257	3430	0	86.389
427	CTG000002056_R	ChrE	69B	Orengo et al. 2017	Dpse\GA21007		14343960	14345663	dsub_scaffold_25	(-)	64C-69B				1712	272	22	4	1695	1474	0	82.477
428	CTG000002056_L	ChrE	69B	Orengo et al. 2017	Dpse\GA30272		14564453	14568305	dsub_scaffold_32	(+)	69B-69C	372607	14491452	14864059	4030	342	172	3305	7191	3480	0	83.573	5
429	CTG000002051_R	ChrE	69C	Orengo et al. 2017	Dpse\GA13996		14712199	14712962	dsub_scaffold_32	(+)	69B-69C				770	127	12	50	813	641	0	81.948
430	CTG000002051_L	ChrE	69C	Orengo et al. 2017	Dpse\GA17427		14830701	14828682	dsub_scaffold_32	(+)	69B-69C				2085	161	73	5205	7245	2254	0	87.05
431	DEp45_4	ChrE	69C	Orengo et al. 2017	Dpse\GA24089	Mapped to 69C (between CTG000002056_L and DEp51_4c) by Orengo et al. 2017	14847136	14844998	dsub_scaffold_32	(+)	69B-69C				2180	266	44	1774	3915	2041	0	84.174
432	DEp45_4	ChrE	69C	Orengo et al. 2017	Dpse\GA24088		14855282	14852175	dsub_scaffold_32	(+)	69B-69C				3210	351	110	12769	15889	2748	0	83.115
433	Acp70A	ChrE		Cirera and Aguadé 1998	Dpse\GA30533		15036338	15039083	dsub_scaffold_4	(-)	70A-74D	5954457	14864060	20818517	2775	37	10	347	3111	4667	0	97.261	49
434	DEp45_2a	ChrE	70A	Puerma et al. 2016a	Dpse\GA17402		15306624	15302181	dsub_scaffold_4	(-)	70A-74D				4489	544	80	170	4580	4481	0	85.141
435	DEp45_2a	ChrE	70A	Puerma et al. 2016a	Dpse\GA17407		15316257	15312827	dsub_scaffold_4	(-)	70A-74D				3473	417	45	1776	5205	3554	0	85.546
436	DEp51_4c	ChrE	69C	Orengo et al. 2017	Dpse\GA25045	Mapped to 69C (between DEp45_4 and CTG000002051_R) by Orengo et al. 2017	15326623	15327590	dsub_scaffold_4	(-)	70A-74D				1004	69	62	1295	2218	723	0	81.574
437	DEp51_4c	ChrE	69C	Orengo et al. 2017	Dpse\GA18531		15328860	15327601	dsub_scaffold_4	(-)	70A-74D				1285	147	26	233	1500	1288	0	85.292
438	CTG000002045_Rb	ChrE	70B	Orengo et al. 2017	Dpse\GA20788	Mapped to 70B (between CTG000002045_L and CTG000002070_R) by Orengo et al. 2017	15406325	15401123	dsub_scaffold_4	(-)	70A-74D				5450	366	288	5534	10729	4798	0	84.092
439	dsub53	ChrE	70A/B	Santos et al. 2010			15443300	15444073	dsub_scaffold_4	(-)	70A-74D				778	12	5	1	770	1293	0	96.915
440	CTG000002045_L	ChrE	70A/B	Orengo et al. 2017	Dpse\GA24464		15522051	15524035	dsub_scaffold_4	(-)	70A-74D				2073	230	118	13	1980	1306	0	79.595
	gkap	ChrE	71C	Laayouni et al. 2007	Dpse\GA14307	Mapped to 71C by Laayouni et al. 2007	17577628	17578902	dsub_scaffold_4	(-)	70A-74D				433	118	5	506	921	563	0	66.975
441	CTG000002070_R	ChrE	70B/C	Orengo et al. 2017	Dpse\GA18515		15631737	15634214	dsub_scaffold_4	(-)	70A-74D				2491	213	47	2192	4603	2826	0	87.756
442	dsub80	ChrE	70B/C	Santos et al. 2010			15731817	15731532	dsub_scaffold_4	(-)	70A-74D				286	7	1	89	371	479	3.51e-135	96.503
443	CTG000002070_L	ChrE	70B/C	Orengo et al. 2017	Dpse\GA24474		15749314	15752453	dsub_scaffold_4	(-)	70A-74D				3227	302	69	14621	17781	3297	0	85.9
444	tud	ChrE	70D	Laayouni et al. 2007	Dpse\GA21795	Mapped to 70D by Laayouni et al. 2007	15784640	15781548	dsub_scaffold_4	(-)	70A-74D				1036	311	11	1206	2186	1280	0	64.189
445	CTG000002041_Lb	ChrE	70C	Orengo et al. 2017	Dpse\GA24678		15878879	15876686	dsub_scaffold_4	(-)	70A-74D				2216	215	34	101	2279	2519	0	87.635
446	DE67_4 (Mahj)	ChrE	70D	Puerma et al. 2016a	Dpse\GA10057		16292318	16298471	dsub_scaffold_4	(-)	70A-74D				6229	522	86	74	6216	7570	0	89.035
447	DE67_scf2	ChrE	71A	Orengo et al. 2017	Dpse\GA11837		16331294	16332947	dsub_scaffold_4	(-)	70A-74D				1728	151	71	2512	4150	1301	0	81.829
448	dsub55	ChrE	70D	Santos et al. 2010		Mapped to 70D by Santos et al. 2010	16556990	16556340	dsub_scaffold_4	(-)	70A-74D				671	34	18	1	661	874	0	90.462
449	CTG000002062_R	ChrE	71A	Orengo et al. 2017	Dpse\GA19121		16565980	16568551	dsub_scaffold_4	(-)	70A-74D				2600	251	35	1	2580	3101	0	88.5
450	DE67_8	ChrE	71B	Puerma et al. 2016a	Dpse\GA13491		17010565	17014296	dsub_scaffold_4	(-)	70A-74D				3781	387	60	42	3748	4043	0	86.512
451	DE67_8	ChrE	71B	Puerma et al. 2016a	Dpse\GA13490		17014810	17024473	dsub_scaffold_4	(-)	70A-74D				9822	840	171	7	9696	11611	0	88.495
452	DE67_10 (Twi)	ChrE	71C	Puerma et al. 2016a	Dpse\GA15541		17072046	17069901	dsub_scaffold_4	(-)	70A-74D				2210	157	63	1	2143	2364	0	86.968
453	CTG000002036_L	ChrE	72A	Orengo et al. 2017	Dpse\GA24346		17665023	17662715	dsub_scaffold_4	(-)	70A-74D				2345	143	55	1	2303	3035	0	90.576
454	CTG000002036_L	ChrE	72A	Orengo et al. 2017	Dpse\GA10035		17690802	17686010	dsub_scaffold_4	(-)	70A-74D				5038	431	237	3259	8047	3723	0	81.64
455	sktl	ChrE	72B	Laayouni et al. 2007	Dpse\GA22167	Mapped to 72B by Laayouni et al. 2007	17779002	17780957	dsub_scaffold_4	(-)	70A-74D				654	88	8	1	626	1053	0	81.957
456	CTG000002036_Rb	ChrE	72A	Orengo et al. 2017	Dpse\GA24342		17793894	17793228	dsub_scaffold_4	(-)	70A-74D				677	81	9	15	683	686	0	85.377
457	CTG000002036_Rb	ChrE	72A	Orengo et al. 2017	Dpse\GA24341		17817940	17816901	dsub_scaffold_4	(-)	70A-74D				1062	141	29	607	1630	793	0	81.073
458	Hil	ChrE	72A	Laayouni et al. 2007	Dpse\GA15676		17997600	17998616	dsub_scaffold_4	(-)	70A-74D				339	13	0	171	509	680	0	96.165
459	DEp241_2	ChrE	72C/D	Orengo et al. 2017	Dpse\GA10034		18454809	18451901	dsub_scaffold_4	(-)	70A-74D				2960	478	47	950	3889	2359	0	81.453
460	DEp241_2	ChrE	72C/D	Orengo et al. 2017	Dpse\GA11297		18460443	18457707	dsub_scaffold_4	(-)	70A-74D				2794	384	57	2072	4837	2483	0	83.214
461	CTG000002052_R	ChrE	73A	Orengo et al. 2017	Dpse\GA24835		18723329	18722074	dsub_scaffold_4	(-)	70A-74D				1308	186	59	3213	4488	843	0	79.358
462	CTG000002052_R	ChrE	73A	Orengo et al. 2017	Dpse\GA21332		18729504	18730988	dsub_scaffold_4	(-)	70A-74D				1598	177	98	3189	4717	795	0	77.534
	Rep2	ChrE	68A	Laayouni et al. 2007	Dpse\GA15166	Mapped to 68A by Laayouni et al. 2007	18822278	18820848	dsub_scaffold_4	(-)	70A-74D				488	42	5	3	460	684	0	82.992
463	CTG000002052_L	ChrE	73A	Orengo et al. 2017	Dpse\GA30497	Mapped to 73A (between CTG000002052_R and CTG000002052_L) by Orengo et al. 2017	18857659	18860275	dsub_scaffold_4	(-)	70A-74D				2685	324	81	5531	8138	2226	0	82.533
464	CTG000002040_R	ChrE	73A	Orengo et al. 2017	Dpse\GA15198		18883469	18885616	dsub_scaffold_4	(-)	70A-74D				2186	328	63	8307	10442	1652	0	80.97
465	CTG000002040_R	ChrE	73A	Orengo et al. 2017	Dpse\GA20777		18913167	18911094	dsub_scaffold_4	(-)	70A-74D				2148	233	65	13	2127	1984	0	84.171
466	CTG000002040_L	ChrE	73B	Orengo et al. 2017	Dpse\GA10829		19014841	19014057	dsub_scaffold_4	(-)	70A-74D				789	99	8	73	854	837	0	86.058
467	CTG000002040_L	ChrE	73B	Orengo et al. 2017	Dpse\GA17246		19141833	19143206	dsub_scaffold_4	(-)	70A-74D				1440	153	81	51266	52622	848	0	79.028
468	DEp51_4e9	ChrE	73B	Orengo et al. 2017	Dpse\GA14779		19217227	19217886	dsub_scaffold_4	(-)	70A-74D				233	60	1	23	255	254	1.2e-77	68.67
469	DEp51_4e9	ChrE		Segarra et al. 1995; Orengo et al. 2017	Dpse\GA17927		19258870	19255098	dsub_scaffold_4	(-)	70A-74D				3807	412	45	1	3754	813	0	86.893
470	CTG000002030_R	ChrE	73C	Orengo et al. 2017	Dpse\GA21080		19561477	19562164	dsub_scaffold_4	(-)	70A-74D				690	75	6	30	714	3291	0	88.116
471	CTG000002030_R	ChrE	73C	Orengo et al. 2017	Dpse\GA21079		19566750	19563477	dsub_scaffold_4	(-)	70A-74D				3360	275	112	2147	5377	1989	0	85.417
472	dsub28	ChrE	73C	Santos et al. 2010			19686292	19686788	dsub_scaffold_4	(-)	70A-74D				503	7	5	1	499	826	0	96.62
473	CTG000002030_L	ChrE	74A	Orengo et al. 2017	Dpse\GA25136		19731514	19733018	dsub_scaffold_4	(-)	70A-74D				1523	109	20	40051	41557	839	0	90.611
474	CTG000002050_L	ChrE	74A	Orengo et al. 2017	Dpse\GA24071		19909962	19909182	dsub_scaffold_4	(-)	70A-74D				784	104	4	649	1430	564	0	86.097
475	CTG000002050_L	ChrE	74A	Orengo et al. 2017	Dpse\GA10879		19912038	19911176	dsub_scaffold_4	(-)	70A-74D				920	101	41	1	888	2128	2.61e-160	79.348
476	dsub48	ChrE	74A	Santos et al. 2010			19994364	19994732	dsub_scaffold_4	(-)	70A-74D				387	3	3	1	387	582	2.72e-166	94.574
477	CTG000002050_R	ChrE	74A/B	Orengo et al. 2017	Dpse\GA20929		20029553	20031396	dsub_scaffold_4	(-)	70A-74D				1868	185	27	1039	2884	3064	0	87.634
478	CTG000002050_R	ChrE	74A/B	Orengo et al. 2017	Dpse\GA20933		20078691	20075207	dsub_scaffold_4	(-)	70A-74D				3633	295	143	1830	5299	1410	0	83.32
479	dsub41	ChrE	74C	Santos et al. 2010			20316207	20316663	dsub_scaffold_4	(-)	70A-74D				460	2	2	1	460	822	0	98.913
480	dsub13	ChrE	74D	Santos et al. 2010			20609449	20609922	dsub_scaffold_4	(-)	70A-74D				474	3	1	2	474	854	0	99.156
481	CTG000002047_R (Tsp68C)	ChrE	74D	Orengo et al. 2017	Dpse\GA24862		20696441	20694775	dsub_scaffold_4	(-)	70A-74D		Total	20818517	1761	210	49	5953	7702	5086	0	82.112

## Sheet: Chr O
Number of marker	Marker	Chromosome	Cytological localization	Reference	Dpse\Gene	Inconsistencies	Marker start genomic coordinate	Marker end genomic coordinate	Scaffold	Orientation of the scaffold	Scaffold cytological span	Scaffold length	Scaffold start chromosome coordinate	Scaffold end chromosome coordinate	Alignment length (4)	Number of mismatches (5)	Number of gap openings (6)	Start of alignment on query (7)	End of alignment on query (8)	Bit score (12)	Evalue (11)	Percentage of identity (3)	Number of markers
482	dsub26	ChrO	75B	Santos et al. 2010			297082	297547	dsub_scaffold_252	(-)	75A-76D	1454969	0	1454969	468	1	1	1	468	846	0	99.359	2
483	DOCG18599-1 (boss)	ChrO	75A/B	Orengo et al. 2017	Dpse\GA20955		413789	411850	dsub_scaffold_252	(-)					1950	230	17	3268	5203	2172	0	86.974
484	p190	ChrO	76A/B	Papaceit et al. 2013	Dpse\GA10732		1539328	1536758	dsub_scaffold_5	(-)	77A-82C	9011354	1454970	10466324	2607	264	35	1508	4090	2964	0	87.572	7
485	p190	ChrO	76A/B	Papaceit et al. 2013	Dpse\GA13135		1544909	1542466	dsub_scaffold_5	(-)	77A-82C				2488	215	35	6	2479	3029	0	89.027
486	Fst	ChrO	77A	Arboleda-Bustos 2008	Dpse\GA26240		2558621	2558310	dsub_scaffold_5	(-)	77A-82C				330	51	11	1	330	211	4.5e-54	79.091
487	Sra	ChrO	77B	Dolgova 2013	Dpse\GA19337	Mapped to 79A by Laayouni et al. 2007	3121536	3120754	dsub_scaffold_5	(-)	77A-82C				788	110	5	9132	9917	800	0	85.152
	Sb	ChrO	97B	Laayouni et al. 2007	Dpse\GA18102	Mapped to 97B by Laayouni et al. 2007	3182713	3182405	dsub_scaffold_5	(-)	77A-82C				103	4	0	594	696	204	8.37e-95	96.117
488	dsub02	ChrO	78A	Santos et al. 2010			3348808	3348282	dsub_scaffold_5	(-)	77A-82C				531	6	1	6	536	922	0	98.117
489	dsub25	ChrO	78C	Santos et al. 2010			3996733	3996358	dsub_scaffold_5	(-)	77A-82C				383	4	3	136	514	616	0	96.084
490	Dl	ChrO		Loukas et al. 1979			4008081	4008573	dsub_scaffold_5	(-)	77A-82C				501	73	17	5925	6407	353	2.19e-95	80.24
									dsub_scaffold_35	(-)	78A	27246	10466325	10493571									0
491	DO22GA15009	ChrO	78C/D	Orengo et al. 2017	Dpse\GA15009		4552546	4554333	dsub_scaffold_5	(-)	77A-82C				1814	112	69	1270	2969	1825	0	86.108	11
492	dsub51	ChrO	79A	Santos et al. 2010			4746601	4746195	dsub_scaffold_5	(-)	77A-82C				408	6	1	85	492	713	0	98.284
493	neur	ChrO	79B	Papaceit et al. 2013	Dpse\GA11314	Mapped to 94D by Laayouni et al. 2007	5649005	5645062	dsub_scaffold_5	(-)	77A-82C				3990	348	104	16777	20607	4115	0	86.14
494	Pif1A	ChrO	79D	Pegueroles et al. 2013	Dpse\GA30020		5699311	5703742	dsub_scaffold_5	(-)	77A-82C				4501	366	88	1427	5846	5315	0	88.536
495	DOCG18599-2	ChrO	80C	Orengo et al. 2017	Dpse\GA10727		6627647	6630014	dsub_scaffold_5	(-)	77A-82C				2421	212	60	59	2421	2579	0	86.658
496	DO22_Antp	ChrO	80C	Segarra et al. 1996	Dpse\GA10215		6784598	6786802	dsub_scaffold_5	(-)	77A-82C				2256	164	91	155203	157342	2178	0	85.328
497	DO_CG3942	ChrO	82A	Orengo et al. 2017	Dpse\GA17792		8485656	8483365	dsub_scaffold_5	(-)	77A-82C				2309	322	25	29	2306	2170	0	83.976
498	dsub14	ChrO	82C	Santos et al. 2010			8492274	8491794	dsub_scaffold_5	(-)	77A-82C				487	0	3	1	487	861	0	98.768
499	by	ChrO	82B	Laayouni et al. 2007	Dpse\GA27425	Mapped to 82B by Laayouni et al. 2007	9104445	9103483	dsub_scaffold_5	(-)	77A-82C				322	46	2	418	720	528	0	79.503
500	DO_laf	ChrO	82C	Orengo et al. 2017	Dpse\GA27421		9236676	9236464	dsub_scaffold_5	(-)	77A-82C				233	38	9	1	233	91.6	1.96e-17	75.107
501	dsub47	ChrO	82D/83A	Santos et al. 2010			9240656	9240919	dsub_scaffold_5	(-)	77A-82C				269	2	2	120	388	453	3.25e-127	97.398
502	Odh	ChrO	84B	Mestres et al. 2004	Dpse\GA19711		10668501	10667041	dsub_scaffold_1	(+)	84A-86C	4428140	10493572	14921712	1473	150	16	32	1488	1709	0	87.916	13
	DOFdh-2	ChrO	79C	Orengo et al. 2017	Dpse\GA18395	Mapped to 79C (between DN2: neur and Pif1A) by Orengo et al. 2017	11022235	11023611	dsub_scaffold_1	(+)	84A-86C				459	105	2	55	510	688	0	76.471
503	cu	ChrO		Loukas et al. 1979			11089099	11089255	dsub_scaffold_1	(+)	84A-86C				159	6	9	10895	11041	171	1.11e-40	87.421
504	p269	ChrO	84C	Papaceit et al. 2013	Dpse\GA30237		11523744	11522160	dsub_scaffold_1	(+)	84A-86C				1614	118	44	91482	93056	1888	0	88.476
505	AOX1	ChrO		Loukas et al. 1979	Dpse\GA14972		11810113	11807377	dsub_scaffold_1	(+)	84A-86C				2779	613	56	2229	4971	1232	0	75.135
506	DO2pGA20068	ChrO	85B/C	Orengo et al. 2017	Dpse\GA20068		12801220	12802910	dsub_scaffold_1	(+)	84A-86C				1767	191	56	1378	3111	1500	0	83.022
507	DO2GA12573	ChrO	85C/D	Orengo et al. 2017	Dpse\GA12573		12816908	12819586	dsub_scaffold_1	(+)	84A-86C				2714	285	27	1	2698	3103	0	87.62
508	DO2GA11665	ChrO	85D	Orengo et al. 2017	Dpse\GA11665		12869361	12862938	dsub_scaffold_1	(+)	84A-86C				6440	540	31	140	6546	8584	0	90.854
509	rdx	ChrO	85E	Dolgova 2013	Dpse\GA22127		13065417	13064672	dsub_scaffold_1	(+)	84A-86C				760	83	23	61422	62167	763	0	85.395
	Abi	ChrO	81A	Laayouni et al. 2007; Pegueroles et al. 2013	Dpse\GA22007	Mapped to 88B by Laayouni et al. 2007; Mapped to 81A (between Antp and DO_CG3942) by Pegueroles et al. 2013	13220484	13217423	dsub_scaffold_1	(+)	84A-86C				3105	202	74	36	3050	3755	0	89.211
510	DOGA16485 (RpII140)	ChrO	85E	Orengo et al. 2017	Dpse\GA16485		13223885	13227896	dsub_scaffold_1	(+)	84A-86C				4027	245	23	34	4041	5860	0	93.072
511	Dca	ChrO	86A	Arboleda-Bustos 2008	Dpse\GA26692		13560173	13559165	dsub_scaffold_1	(+)	84A-86C				1013	123	5	256	1266	1151	0	87.266
512	Dca	ChrO	86A	Arboleda-Bustos 2008	Dpse\GA31541		13560173	13559165	dsub_scaffold_1	(+)	84A-86C				1018	111	10	258	1270	1175	0	87.721
513	Men (ME)	ChrO		Loukas et al. 1979	Dpse\GA10087		14154821	14154721	dsub_scaffold_1	(+)	84A-86C				101	6	0	2561	2661	154	9.45e-36	94.059
514	ry (Xdh)	ChrO	86C	Segarra et al. 1996	Dpse\GA11130		14480924	14482503	dsub_scaffold_1	(+)	84A-86C				1616	259	49	1	1576	1059	0	79.27
515	Yrt	ChrO	86E	Laayouni et al. 2007; Pegueroles et al. 2013	Dpse\GA22017		14909244	14904766	dsub_scaffold_14	(+)	86E-87D	1168082	14921713	16089795	4716	348	181	1210	5827	4615	0	85.517	12
516	dsub38	ChrO	86E	Santos et al. 2010			14925980	14925380	dsub_scaffold_14	(+)	86E-87D				603	12	1	1	603	1035	0	97.678
517	DSQD4c	ChrO	86E	Orengo et al. 2017	Dpse\GA16190		15013736	15013145	dsub_scaffold_14	(+)	86E-87D				627	49	35	1	596	460	3.05e-129	81.659
518	DSQD4c	ChrO	86E	Orengo et al. 2017	Dpse\GA26469		15057352	15056929	dsub_scaffold_14	(+)	86E-87D				450	35	22	87	523	385	2.38e-106	83.556
	Sqd	ChrO	85D/E	Laayouni et al. 2007; Pegueroles et al. 2013	Dpse\GA14206	Mapped to 85E by Laayouni et al. 2007; Mapped to 85D (between DO2GA11665 and DOGA16485) by Pegueroles et al. 2013	15110512	15110237	dsub_scaffold_14	(+)	86E-87D				92	5	0	71	162	183	7.63e-80	94.565
519	DSQD4a	ChrO	87A	Orengo et al. 2017	Dpse\GA15464		15173828	15175910	dsub_scaffold_14	(+)	86E-87D				2100	241	23	1864	3943	2303	0	86.762
520	DO8pGA15429	ChrO	87A	Puerma et al. 2016b	Dpse\GA15429	Mapped to 87A (between DSQD4c and DSQD4a) by Puerma et al. 2016b	15230313	15226903	dsub_scaffold_14	(+)	86E-87D				3481	482	49	240	3692	3125	0	83.338
521	Mpi	ChrO		Loukas and Vergini 1986			15353220	15352648	dsub_scaffold_14	(+)	86E-87D				191	27	0	1	191	349	0	85.864
522	DO2dGA26563	ChrO	87B	Orengo et al. 2017	Dpse\GA26563		15365250	15362016	dsub_scaffold_14	(+)	86E-87D				3308	263	110	6	3171	3262	0	85.55
523	DO2dGA19980 (wake)	ChrO	87B/C	Orengo et al. 2017	Dpse\GA19980		15421477	15430437	dsub_scaffold_14	(+)	86E-87D				9237	765	307	34500	43426	9033	0	85.374
	p247 (Cdc16)	ChrO	99A/B	Papaceit et al. 2013	Dpse\GA19993	Mapped to 99A/B (between DOGA26483 and telomere) by Papaceit et al. 2013	15448622	15450871	dsub_scaffold_14	(+)	86E-87D				2264	247	11	2464	4722	2689	0	88.251
524	Atpa	ChrO	87C	Laayouni et al. 2007; Pegueroles et al. 2013	Dpse\GA19046		15505740	15503952	dsub_scaffold_14	(+)	86E-87D				1790	194	1	15542	17331	2224	0	89.106
525	DO2GA19183	ChrO	87C	Orengo et al. 2017	Dpse\GA19183	Mapped to 87C (between DO2dGA19980 and Atpα) by Orengo et al. 2017	15688780	15690663	dsub_scaffold_14	(+)	86E-87D				1892	226	13	14	1899	2152	0	87.315
526	DO2pGA26534	ChrO	87D	Orengo et al. 2017	Dpse\GA26534		15696606	15698585	dsub_scaffold_14	(+)	86E-87D				1992	99	23	2026	3988	2865	0	92.972
									dsub_scaffold_249	(-)	88E	208369	16089796	16298165									0
									dsub_scaffold_248	(-)	89A	32627	16298166	16330793									0
527	dsub34	ChrO	88B	Santos et al. 2010			16630435	16630774	dsub_scaffold_247	(-)	89C	1862850	16330794	18193644	344	2	1	1	344	599	3.47e-171	98.256	6
528	dsub71	ChrO	88C	Santos et al. 2010			17618620	17619055	dsub_scaffold_247	(-)	89C				445	2	3	1	442	734	0	96.854
	Aats-glupro	ChrO	86C	Laayouni et al. 2007	Dpse\GA18849	Mapped to 86C by Laayouni et al. 2007	17711660	17713438	dsub_scaffold_247	(-)	89C				606	120	4	747	1352	763	0	78.053
529	DO2dGA21805	ChrO	89C	Orengo et al. 2017	Dpse\GA21805		17971512	17966588	dsub_scaffold_247	(-)	89C				5025	339	77	44	5000	6316	0	89.91
530	DO2dGA19705	ChrO	89C	Orengo et al. 2017	Dpse\GA19705	Mapped to 89C (between DO2GA10684 and DO2GA21805) by Orengo et al. 2017	18036402	18040032	dsub_scaffold_247	(-)	89C				3790	384	159	10094	13752	2998	0	82.216
531	DO2GA10684	ChrO	88C	Orengo et al. 2017	Dpse\GA10684	Mapped to 88C (between DO2pGA26534 and DO2dGA19705) by Orengo et al. 2017	18049481	18053779	dsub_scaffold_247	(-)	89C				4398	467	106	3	4319	4372	0	85.289
532	DOGA26840	ChrO	89C	Orengo et al. 2017	Dpse\GA26840		18087310	18083876	dsub_scaffold_247	(-)	89C				3506	298	73	1130	4588	4061	0	88.135
533	DOGA30065	ChrO	89C	Orengo et al. 2017	Dpse\GA30065	Mapped to 89C (between DO2dGA21805 and DOGA26840) by Orengo et al. 2017	18281617	18285631	dsub_scaffold_238	(-)	89C	484436	18193645	18678081	4156	333	115	106609	110686	4414	0	86.718	2
534	DOGA15122	ChrO	89D/90A	Orengo et al. 2017	Dpse\GA15122		18403569	18407350	dsub_scaffold_238	(-)	89D-90A				3984	333	167	867	4702	3251	0	82.856
535	dsub01	ChrO	90A	Santos et al. 2010			18816968	18817458	dsub_scaffold_216	(-)	90A-90C	498578	18678082	19176660	503	5	3	1	503	828	0	96.62	2
536	dsub73	ChrO	90A	Santos et al. 2010			18721332	18720760	dsub_scaffold_216	(-)	90A-90C				588	7	8	1	579	896	0	94.728
	Act87E	ChrO	86D	Laayouni et al. 2007	Dpse\GA26730	Mapped to 86D by Laayouni et al. 2007	18961398	18962324	dsub_scaffold_216	(-)	90C				309	9	0	1	309	634	0	97.087
537	DO8pGA27203	ChrO	90D	Puerma et al. 2016b	Dpse\GA27203		19527777	19530281	dsub_scaffold_12	(-)	90D-98A	2734318	19176661	21910979	2506	110	1	1	2506	4012	0	95.571	30
538	DO8pB (Pli)	ChrO	90D	Puerma et al. 2016b	Dpse\GA18740		19536809	19535702	dsub_scaffold_12	(-)	90D-98A				1129	86	22	35654	36767	1376	0	89.194
539	DO8pC	ChrO		Puerma et al. 2016b	Dpse\GA11477		19581587	19584540	dsub_scaffold_12	(-)	90D-98A				3144	231	129	7528	10604	2865	0	84.478
540	DO8pGA26739	ChrO	91A	Puerma et al. 2016b	Dpse\GA26739		19614209	19619914	dsub_scaffold_12	(-)	90D-98A				5786	718	87	16	5736	5770	0	85.085
541	DO8pGA30096	ChrO	91A	Puerma et al. 2016b	Dpse\GA30096		19685887	19683009	dsub_scaffold_12	(-)	90D-98A				3041	264	136	4871	7812	2466	0	82.736
542	DO8pGA30095	ChrO	91A	Puerma et al. 2016b	Dpse\GA30095		19742908	19745393	dsub_scaffold_12	(-)	90D-98A				2593	213	114	23027	25512	2226	0	83.533
543	DO8pGA20779	ChrO	91A	Puerma et al. 2016b	Dpse\GA20779	Mapped to 91A (between DO8pC and DO8pGA26739) by Puerma et al. 2016b	19786273	19784462	dsub_scaffold_12	(-)	90D-98A				1840	191	31	1370	3191	2043	0	87.12
544	DO8pGA22022	ChrO	91A	Puerma et al. 2016b	Dpse\GA22022		19788076	19791092	dsub_scaffold_12	(-)	90D-98A				3048	301	45	46	3041	3424	0	87.402
545	DP2_4d	ChrO	91A	Papaceit et al. 2013	Dpse\GA21985		19807994	19809304	dsub_scaffold_12	(-)	90D-98A				1328	194	29	1006	2311	1125	0	82.455
546	DO8pGA16129Ub/Lb	ChrO	91A	Puerma et al. 2016b	Dpse\GA20762		19829956	19828477	dsub_scaffold_12	(-)	90D-98A				1516	155	19	32004	33505	1618	0	86.478
547	DO8pGA16129	ChrO	91A	Orengo et al. 2017	Dpse\GA16129	Mapped to 91A (between DP2_4d and DO8pGA26457) by Orengo et al. 2017	19877477	19875062	dsub_scaffold_12	(-)	90D-98A				2485	411	69	534	2946	1400	0	77.787
548	DO8pGA16129	ChrO	91A	Orengo et al. 2017	Dpse\GA27304		19877984	19879219	dsub_scaffold_12	(-)	90D-98A				1252	130	13	1174	2422	1469	0	88.099
549	DO8pGA26457	ChrO	91A	Orengo et al. 2017	Dpse\GA26457	Mapped to 91A (between DO8pGA16129 and DO8pGA16129Ub/Lb) by Orengo et al. 2017	19882509	19879603	dsub_scaffold_12	(-)	90D-98A				2930	373	36	372	3263	2950	0	85.188
550	DO8pGA10752	ChrO	91B	Puerma et al. 2016b	Dpse\GA10752		19911635	19913889	dsub_scaffold_12	(-)	90D-98A				2287	203	59	2398	4617	2459	0	86.795
551	DP2_4c (Plx)	ChrO	91B	Puerma et al. 2016b	Dpse\GA30159 or Dpse\GA13166		19955400	19960145	dsub_scaffold_12	(-)	90D-98A				4817	395	90	21911	26617	5537	0	88.042
552	DO8pGA15236	ChrO	91B	Puerma et al. 2016b	Dpse\GA15236		19996142	19993940	dsub_scaffold_12	(-)	90D-98A				2229	198	35	23517	25704	2586	0	88.111
553	DP2-4b	ChrO	91B	Orengo et al. 2017	Dpse\GA16100		20046499	20044472	dsub_scaffold_12	(-)	90D-98A				2037	263	18	967	2985	2130	0	85.763
554	Ubx	ChrO		Orengo et al. 2017	Dpse\GA10294		20128039	20127220	dsub_scaffold_12	(-)	90D-98A				837	103	27	934	1741	678	0	82.198
555	DP2-4a1	ChrO	94E	Orengo et al. 2017	Dpse\GA17732		20177341	20178805	dsub_scaffold_12	(-)	90D-98A				1470	200	9	375	1838	1535	0	85.646
556	P2 (Abd-A)	ChrO	94E	Munté et al. 2005	Dpse\GA26453		20200989	20200441	dsub_scaffold_12	(-)	90D-98A				593	58	24	19986	20575	470	2.02e-130	82.293
557	DP2-4a (AbdB)	ChrO	94E	Orengo et al. 2017	Dpse\GA11117		20331893	20330959	dsub_scaffold_12	(-)	90D-98A				964	141	42	42076	43007	604	1.05e-170	79.046
558	DO8pGA27300	ChrO	94E	Puerma et al. 2016b	Dpse\GA27300		20383465	20382329	dsub_scaffold_12	(-)	90D-98A				1170	124	25	946	2112	1242	0	86.325
559	DOGA15018	ChrO	94E	Puerma et al. 2016b	Dpse\GA15018		20386468	20385861	dsub_scaffold_12	(-)	90D-98A				627	63	21	4469	5080	590	3.3e-167	84.53
560	DOGA15018	ChrO	94E	Puerma et al. 2016b	Dpse\GA16142		20390355	20391646	dsub_scaffold_12	(-)	90D-98A				1328	146	38	1	1287	1146	0	83.208
561	DOGA21405	ChrO	94E	Puerma et al. 2016b	Dpse\GA21405		20404491	20406512	dsub_scaffold_12	(-)	90D-98A				2082	267	68	2284	4319	1681	0	82.085
562	DOGA21405	ChrO	94E	Puerma et al. 2016b	Dpse\GA21402		20408602	20410690	dsub_scaffold_12	(-)	90D-98A				2149	209	51	2242	4353	2183	0	85.761
563	DO4GA27312F/GA17852R	ChrO	94E	Puerma et al. 2016b	Dpse\GA27312		20417036	20418911	dsub_scaffold_12	(-)	90D-98A				1879	173	22	4356	6201	2279	0	88.877
564	dsub12	ChrO	98B	Santos et al. 2010			20889652	20890038	dsub_scaffold_12	(-)	90D-98A				395	3	5	1	377	545	5.66e-155	92.658
565	Fmr1	ChrO	98A	Laayouni et al. 2007; Pegueroles et al. 2013	Dpse\GA19437	Mapped to 91B by Laayouni et al. 2007	21504990	21507752	dsub_scaffold_12	(-)	90D-98A				2874	212	72	3372	6220	3254	0	87.891
566	Dfmr1a	ChrO	98A	Orengo et al. 2017	Dpse\GA17370		21607524	21612666	dsub_scaffold_12	(-)	90D-98A				5310	538	162	43312	48473	4789	0	83.936
	Dfmr1b	ChrO	92B/C	Papaceit et al. 2013	Dpse\GA30116	Mapped to 92B/C by Papaceit et al. 2013	21635874	21632770	dsub_scaffold_12	(-)	90D-98A				3215	243	121	110705	113823	3260	0	86.034
567	Gst91	ChrO	97C	Laayouni et al. 2007	Dpse\GA10065		21914180	21913530	dsub_scaffold_9	(+)	97D-92B	4063992	21910980	25974972	217	45	0	1	217	343	3.5e-109	79.263	22
568	DO8GA19664 (pps)	ChrO	97D	Puerma et al. 2016b	Dpse\GA19664		21967286	21972197	dsub_scaffold_9	(+)	97D-92B				5047	813	145	1691	6622	3201	0	78.938
569	Pp1-87B	ChrO	97A	Laayouni et al. 2007	Dpse\GA26586		21981937	21981032	dsub_scaffold_9	(+)	97D-92B				302	2	0	1	302	622	0	99.338
570	Sce	ChrO	96A	Laayouni et al. 2007	Dpse\GA18995		23278010	23276721	dsub_scaffold_9	(+)	97D-92B				431	46	3	1	424	603	0	87.471
571	dsub29	ChrO	96A/B	Santos et al. 2010			23381835	23382388	dsub_scaffold_9	(+)	97D-92B				559	8	4	1	556	942	0	97.138
572	P21 (CanA1)	ChrO	95B	Munté et al. 2005	Dpse\GA26888		24197971	24195864	dsub_scaffold_9	(+)	97D-92B				2200	148	82	2861	4994	2222	0	86.091
573	S1	ChrO	95A	Munte et al. 2005	Dpse\GA26879		24446089	24443687	dsub_scaffold_9	(+)	97D-92B				2502	164	52	21699	24151	2756	0	87530
574	DS1-3a	ChrO	95A	Orengo et al. 2017	Dpse\GA12257		24558017	24557591	dsub_scaffold_9	(+)	97D-92B				432	48	6	424	850	468	5.52e-131	86.574
575	DS1-3b	ChrO	95A	Orengo et al. 2017	Dpse\GA15939		24635242	24637542	dsub_scaffold_9	(+)	97D-92B				2332	326	62	1	2261	1842	0	81.647
576	DS1-3d	ChrO	95A	Orengo et al. 2017	Dpse\GA15955		24722167	24724831	dsub_scaffold_9	(+)	97D-92B				2747	382	76	1095	3801	2169	0	81.653
577	DS1-3d	ChrO	95A	Orengo et al. 2017	Dpse\GA20651		24732184	24729359	dsub_scaffold_9	(+)	97D-92B				2907	352	91	147	3003	2571	0	83.385
578	DS1-3g	ChrO	91C	Orengo et al. 2017	Dpse\GA15953		24738862	24737996	dsub_scaffold_9	(+)	97D-92B				868	59	6	1	863	1238	0	92.512
579	DS1-3h	ChrO	91C	Orengo et al. 2017	Dpse\GA15958		24743703	24742770	dsub_scaffold_9	(+)	97D-92B				936	105	4	44	977	1122	0	88.355
580	DS1-3h	ChrO	91C	Orengo et al. 2017	Dpse\GA15960		24749765	24747437	dsub_scaffold_9	(+)	97D-92B				2330	246	3	109	2436	2920	0	89.313
581	DS1-3e	ChrO	91C	Orengo et al. 2017	Dpse\GA13781		24760424	24767377	dsub_scaffold_9	(+)	97D-92B				7005	1020	68	5605	12557	6619	0	83.969
582	DS1-3e	ChrO	91C	Orengo et al. 2017	Dpse\GA20661		24772351	24771758	dsub_scaffold_9	(+)	97D-92B				646	50	42	13030	13655	451	4.93e-125	81.115
583	Acph1	ChrO	91C	Segarra et al. 1996	Dpse\GA26867		24812016	24810803	dsub_scaffold_9	(+)	97D-92B				1215	154	22	240	1417	1146	0	84.198
584	rp49	ChrO	91C	Segarra et al. 1996	Dpse\GA20704		24863691	24862154	dsub_scaffold_9	(+)	97D-92B				1540	17	6	1	1528	2660	0	97.987
585	p253	ChrO	92B	Orengo et al. 2017	Dpse\GA15126		25323939	25326196	dsub_scaffold_9	(+)	97D-92B				2322	240	90	2066	4296	1956	0	82.989
586	p253	ChrO	92B	Orengo et al. 2017	Dpse\GA12888		25326887	25330196	dsub_scaffold_9	(+)	97D-92B				3336	377	41	215	3492	3530	0	86.181
587	S25	ChrO	92B	Munté et al. 2005	Dpse\GA12857		25593776	25594548	dsub_scaffold_9	(+)	97D-92B				806	64	38	59	841	773	0	85.112
588	Dfmr1d (TI)	ChrO	92B	Orengo et al. 2017	Dpse\GA18922		25703769	25707546	dsub_scaffold_9	(+)	97D-92B				3792	283	29	13509	17274	5177	0	91.482
									dsub_scaffold_235	(-)	93A	167293	25974973	26142266									0
589	P22 (AstA)	ChrO	93B	Munté et al. 2005	Dpse\GA12425		26300531	26298587	dsub_scaffold_225	(+)	93B	1021770	26142267	27164037	2005	163	50	2566	4515	2056	0	86.135	2
590	Dsub04	ChrO	92D	Santos et al. 2010		Mapped to 92D by Santos et al. 2010	27111362	27110811	dsub_scaffold_225	(+)	93B				563	6	3	3	563	924	0	96.625
591	DO2GA13040	ChrO	93C	Orengo et al. 2017	Dpse\GA13040		27194444	27190761	dsub_scaffold_224	(-)	93C	290860	27164038	27454898	3829	350	172	9115	12733	2837	0	81.588	2
592	DO2GA26842	ChrO	93C	Orengo et al. 2017	Dpse\GA26842		27250717	27248155	dsub_scaffold_224	(-)	93C				2589	272	40	2529	5092	2944	0	87.524
593	Moca-cyp	ChrO	93A	Laayouni et al. 2007	Dpse\GA15038		27711499	27711197	dsub_scaffold_37	(-)	93C	642645	27454899	28097544	101	12	0	1	101	189	1.8e-61	88.119	1
594	DO8dGA19002	ChrO	93C/D	Puerma et al. 2016b	Dpse\GA19002		28159723	28157044	dsub_scaffold_236	(+)	93C/D-99A	1690995	28097545	29788540	2722	282	58	62	2734	2876	0	86.297	27
595	DO2GA21029	ChrO	93C/D	Orengo et al. 2017	Dpse\GA21029		28169958	28167059	dsub_scaffold_236	(+)	93C/D-99A				2957	457	102	58	2918	1940	0	79.371
596	DO8dGA27032	ChrO	94A	Puerma et al. 2016b	Dpse\GA27032		28175745	28179244	dsub_scaffold_236	(+)	93C/D-99A				3663	275	182	8	3439	2695	0	81.736
597	DO8GA19196	ChrO	94A	Puerma et al. 2016b	Dpse\GA19196		28192593	28196818	dsub_scaffold_236	(+)	93C/D-99A				4257	339	90	741	4852	4846	0	87.902
598	DO8dGA30100	ChrO	94A	Puerma et al. 2016b	Dpse\GA30100		28230167	28232100	dsub_scaffold_236	(+)	93C/D-99A				2013	154	72	2403	4340	1869	0	84.699
599	DO8dGA10579	ChrO	94A	Puerma et al. 2016b	Dpse\GA10579		28247236	28245387	dsub_scaffold_236	(+)	93C/D-99A				1883	125	32	10668	12528	2429	0	90.441
600	DO8dCG5432	ChrO	94A	Puerma et al. 2016b	Dpse\GA18877		28311948	28310712	dsub_scaffold_236	(+)	93C/D-99A				1246	183	15	28	1261	1151	0	83.628
601	P154	ChrO	94A	Munté et al. 2005	Dpse\GA19260		28153741	28153079	dsub_scaffold_236	(+)	93C/D-99A				221	17	0	223	443	434	0	92.308
602	DO8dCG5527	ChrO	94A	Orengo et al. 2017	Dpse\GA18951		28118843	28116606	dsub_scaffold_236	(+)	93C/D-99A				751	86	6	1	729	1248	0	84.953
603	DO8dGA30176Ua/La	ChrO	94B	Puerma et al. 2016b	Dpse\GA30176		28365784	28364216	dsub_scaffold_236	(+)	93C/D-99A				1583	181	42	50188	51709	1435	0	83.828
604	DO8dGA19396	ChrO	94B	Puerma et al. 2016b	Dpse\GA19396		28460611	28459724	dsub_scaffold_236	(+)	93C/D-99A				899	89	19	6898	7765	896	0	85.428
605	DO8dGA19329 (Ald)	ChrO	94B/C	Puerma et al. 2016b	Dpse\GA19329		28472163	28473785	dsub_scaffold_236	(+)	93C/D-99A				1655	128	30	3168	4785	1901	0	88.097
606	DO8dD	ChrO	94B/C	Puerma et al. 2016b	Dpse\GA26418		28476401	28475902	dsub_scaffold_236	(+)	93C/D-99A				551	63	43	1759	2288	204	2.26e-51	75.499
607	DO8dC	ChrO	94B/C	Orengo et al. 2017	Dpse\GA31930		28487153	28486716	dsub_scaffold_236	(+)	93C/D-99A				148	60	4	1	123		3.8e-31	41.216
608	DO8dGA11536	ChrO	94C	Puerma et al. 2016b	Dpse\GA11536		28506983	28503693	dsub_scaffold_236	(+)	93C/D-99A				3322	312	83	45	3242	3404	0	85.942
609	DOGA18738	ChrO	94D	Puerma et al. 2016b	Dpse\GA18738		29023265	29019362	dsub_scaffold_236	(+)	93C/D-99A				3964	360	78	27	3909	4414	0	87.361
610	DOGA18746	ChrO	94D	Puerma et al. 2016b	Dpse\GA18746		29026085	29025015	dsub_scaffold_236	(+)	93C/D-99A				1087	139	18	135	1205	1031	0	84.269
611	DOGA17852	ChrO	94D/E	Puerma et al. 2016b	Dpse\GA17852		29028007	29030237	dsub_scaffold_236	(+)	93C/D-99A				2254	301	31	43	2279	2237	0	84.871
612	DOGA30156	ChrO	98D	Puerma et al. 2016b	Dpse\GA30156		29046024	29041859	dsub_scaffold_236	(+)	93C/D-99A				4300	678	111	593	4845	3014	0	80.023
613	DOGA26483	ChrO	98D	Orengo et al. 2017	Dpse\GA26483	Mapped to 89D (between DOGA30156 and DOGA14776) by Orengo et al. 2017	29098260	29098892	dsub_scaffold_236	(+)	93C/D-99A				639	86	33	677	1272	387	1.17e-106	78.873
614	DObp83ab	ChrO	98D	Sánchez-Gracia and Rozas 2011	Dpse\GA10995		29224591	29223105	dsub_scaffold_236	(+)	93C/D-99A				1536	91	66	1127	2604	1640	0	87.109
615	DObp83ab	ChrO	98D	Sánchez-Gracia and Rozas 2011	Dpse\GA10996	Mapped to 89D (between DObp83ab and DOGA26483) by Orengo et al. 2017	29228352	29227691	dsub_scaffold_236	(+)	93C/D-99A				669	90	19	13	666	595	9e-170	83.259
616	DOGA14776	ChrO	98D	Puerma et al. 2016b	Dpse\GA14723		29533405	29534100	dsub_scaffold_236	(+)	93C/D-99A				699	100	2	1065	1763	717	0	85.265
617	DOGA14776	ChrO	98D	Puerma et al. 2016b	Dpse\GA17281		29537831	29540258	dsub_scaffold_236	(+)	93C/D-99A				2429	208	10	110	2525	3243	0	90.86
618	DIP-B	ChrO		Bohm et al. 1987	Dpse\GA21669		29586192	29584408	dsub_scaffold_236	(+)	93C/D-99A				1802	161	21	1085	2875	2255	0	89.512
619	p247a (Cdc16)	ChrO	99A/B	Papaceit et al. 2013	Dpse\GA14316		29732160	29734051	dsub_scaffold_236	(+)	93C/D-99A				1909	152	15	1	1903	2534	0	90.833
620	p247b (Cdc16)	ChrO	99A/B	Papaceit et al. 2013	Dpse\GA19841		29739463	29736619	dsub_scaffold_236	(+)	93C/D-99A				2885	244	45	48	2893	3465	0	88.804
621	Tpi	ChrO		Larruga and Pinsker 1984	Dpse\GA15281		29842980	29842181	dsub_scaffold_246	(+)	99B-99C	637622	29788541	30426163	807	124	12	559	1359	719	0	83.024	1

## Sheet: Summary
MARKERS PER PSEUDOCHROMOSOME													MARKERS PER SCAFFOLD
	ChrA		ChrJ		ChrU		ChrE		Chr O				Total number of scaffolds =	63
SOURCES	Total	Inconsistent	Total	Inconsistent	Total	Inconsistent	Total	Inconsistent	Total	Inconsistent			Total assembly length (bp) =	124861819
Arboleda-Bustos 2008	1	0							3	0			Total number of scaffolds excluding Dot =	62
Blesa and Martinez-Sebastian 1997					1	0							Total assembly length excluding the Dot (bp) =	123486187
Cirera and Aguadé 1998							1	0
Cirera et al. 1995	1	0											Total number of cytological and linkage markers =	621
Dolgova 2013									2	0			Average number of markers per scaffold (without the Dot) =	10.0161
Laayouni et al. 2007	14	14	10	8	16	11	17	6	13	5
Mestres et al. 2004									1	0			Total number of scaffolds with 0 markers =	15
Munté et al. 2005									5	0			Combined length of the scaffolds with 0 markers (bp) =	5450577
Nobrega et al. 2008	5	0											Percent of the total assembly length =	4.41%
Orengo et al. 2015							18	0
Orengo et al. 2017	91	2	1	1			149	2	49	1			Total number of scaffolds with 1 marker =	10
Papaceit et al. 2006					5	0	13	0					Combined length of the scaffolds with 1 marker (bp) =	6563249
Papaceit et al. 2013									9	2			Percent of the total assembly length =	5.31%
Pegueroles et al. 2013									5	2
Penalva et al.1996	1	0											Total number of scaffolds with ³ 2 markers =	37
Pratdesaba 2014			7	2									Combined length of the scaffolds with ³ 2 markers (bp) =	111472361
Pratdesaba et al. 2015			16	1									Percent of the total assembly length =	90.27%
Puerma et al. 2014							47	0
Puerma et al. 2016a							43	0
Puerma et al. 2016b									37	0
Puerma et al. 2018					1	0
Sánchez-Gracia and Rozas 2011									2	0
Santos et al. 2010	7	1	13	0	6	1	13	0	14	0
Segarra and Aguadé 1992	7	0
Segarra et al. 1995	16	3
Segarra et al. 1996			5	1					4	0
Totals	143	20	52	13	29	12	301	8	142	8

## Sheet: References
REFERENCES
Arboleda-Bustos, C. E. 2008. Polimorfismo y divergencia en genes implicados en la resistencia al frío en "Drosophila". Ph. D. thesis. Universitat de Barcelona.
Blesa, D. and Martinez-Sebastian, M. J. 1997. bilbo, a non-LTR retrotransposon of Drosophila subobscura: a clue to the evolution of LINE-like elements in Drosophila. Mol Biol Evol., 14:1145-1153
Cirera, S. and Aguadé, M. 1998. Molecular evolution of a duplication: the Sex-Peptide (Acp70A) gene region of Drosophila subobscura and D. madeirensis. Mol. Biol. Evol., 15:988-996
Cirera, S., Martín-Campos, J. M., Segarra, C. and Aguadé, M. 1995. Molecular characterization of the breakpoints of an inversion fixed between Drosophila melanogaster and D. subobscura. Genetics, 139:321-326.
Dolgova, O. 2013. Genetic and phenotypic differentiation in three chromosomal arrangements of Drosophila subobscura. Ph. D. thesis. Universitat Autònoma de Barcelona.
Laayouni, H., García-Franco, F., Chávez-Sandoval, B. E., Trotta, V., Beltran, S., Corominas, M. and Santos, M. 2007. Thermal evolution of gene expression profiles in Drosophila subobscura. BMC Evol. Biol., 7:42.
Mestres, F., Abad, L., Sabater-Muñoz, B., Latorre, A. and Serra, L. 2004. Colonization of America by Drosophila subobscura: association between Odh gene haplotypes, lethal genes and chromosomal arrangements. Genes Genet. Syst., 79:233-244.
Munté, A., Rozas, J., Aguadé, M. and Segarra C. 2005. Chromosomal inversion polymorphism leads to extensive genetic structure: a multilocus survey in Drosophila subobscura. Genetics, 169:1573-1581.
Nóbrega, C., Khadem, M., Aguadé, M. and Segarra, C. 2008. Genetic exchange versus genetic differentiation in a medium-sized inversion of Drosophila: the A2/Ast arrangements of Drosophila subobscura. Mol Biol Evol. 25:1534-1543.
Orengo, D. J., Puerma, E., Papaceit, M., Segarra, C. and Aguadé, M. 2015. A molecular perspective on a complex polymorphic inversion system with cytological evidence of multiply reused breakpoints. Heredity, 114:610-608.
Orengo, D. J., Puerma, E., Papaceit, M., Segarra, C. and Aguadé, M. 2017. Dense gene physical maps of the non-model species Drosophila subobscura. Chromosome Res., 25:145–154.
Papaceit, M., Aguadé, M., Segarra, C. and Hey, J. 2006. Chromosomal evolution of elements B and C in the Sophophora subgenus of Drosophila: evolutionary rate and polymorphism. Evolution, 60:768–781.
Papaceit, M., Segarra, C. and Aguadé, M. 2013. Structure and population genetics of the breakpoints of a polymorphic inversion in Drosophila subobscura. Evolution, 67:66–79.
Pegueroles, C., Aquadro, C. F., Mestres, F. and Pascual, M. 2013. Gene flow and gene flux shape evolutionary patterns of variation in Drosophila subobscura. Heredity, 110:520-529.
Penalva, L. O., Sakamoto, H., Navarro-Sabaté, A., Sakashita, E., Granadino, B., Segarra C. and Sánchez, L. 1996. Regulation of the gene Sex-lethal: a comparative analysis of Drosophila melanogaster and Drosophila subobscura. Genetics, 144:1653-1664.
Pratdesaba, R. 2014. Anàlisi multilocus del polimorfisme nucleotídic al llarg del cromosoma J de Drosophila subobscura. Ph. D. thesis. Universitat de Barcelona.
Pratdesaba, R., Segarra, C. and Aguadé M. 2015. Inferring the demographic history of Drosophila subobscura from nucleotide variation at regions not affected by chromosomal inversions. Mol. Ecol., 24:1729-1741.
Puerma, E., Orengo, D. J., and Aguadé, M. 2014. Evidence for a gene involved in multiple and diverse rearrangements in the Drosophila genus. Mol. Biol. Evol., 31:2998-3001.
Puerma, E., Orengo, D. J. and Aguadé, M. 2016a. Multiple and diverse structural changes affect the breakpoint regions of polymorphic inversions across the Drosophila genus. Sci. Rep., 6:36248.
Puerma, E., Orengo, D. J. and Aguadé, M. 2016b. The origin of chromosomal inversions as a source of segmental duplications in the Sophophora subgenus of Drosophila. Sci Rep., 6:30715.
Puerma, E., Orengo, D. J., Cruz, F., Gómez-Garrido, J., Librado, P., Salguero, D., Papaceit, M., Gut, M., Segarra, C., Alioto, T. S., and Aguadé, M. 2018. The high-quality genome sequence of the oceanic island endemic species Drosophila guanche reveals signals of adaptive evolution in genes related to flight and genome stability. Genome Biol. Evol., 10:1956-1969.
Sánchez-Gracia, A. and Rozas, J. 2011. Molecular population genetics of the OBP83 genomic region in Drosophila subobscura and D. guanche: contrasting the effects of natural selection and gene arrangement expansion in the patterns of nucleotide variation. Heredity, 106:191-201.
Santos, J., Serra, L., Solé, E. and Pascual, M. 2010. FISH mapping of microsatellite loci from Drosophila subobscura and its comparison to related species. Chromosome Res., 18:213-226.
Segarra, C. and Aguadé M. 1992. Molecular organization of the X chromosome in different species of the obscura group of Drosophila. Genetics, 130:513-521.
Segarra, C., Lozovskaya, E. R., Ribó, G., Aguadé, M. and Hartl, D. L. 1995. P1 clones from Drosophila melanogaster as markers to study the chromosomal evolution of Muller's A element in two species of the obscura group of Drosophila. Chromosoma, 104:129-136.
Segarra, C., Ribó, G., Aguadé, M. 1996. Differentiation of Muller's chromosomal elements D and E in the obscura group of Drosophila. Genetics, 144139-146.
